# Supplementary material for: Enabling fast-charging selenium-based aqueous batteries via conversion reaction with copper ions
Source: Nat Commun. 2022 Apr 6;13:1863. doi: 10.1038/s41467-022-29537-5 (PMC8987094; doi:10.1038/s41467-022-29537-5)
Supplement: Supplementary file 3 — Source Data [file 41467_2022_29537_MOESM3_ESM.xlsx]

## Sheet: Figure 1a
	X	Y
	1.5	32941.7
	1.52	33183.3
	1.54	32925
	1.56	33183.3
	1.58	33241.7
	1.6	33125
	1.62	33291.7
	1.64	33275
	1.66	33375
	1.68	33358.3
	1.7	33558.3
	1.72	33508.3
	1.74	33350
	1.76	33650
	1.78	33916.7
	1.8	33916.7
	1.82	33916.7
	1.84	34008.3
	1.86	34183.3
	1.88	34533.3
	1.9	34400
	1.92	34825
	1.94	35733.3
	1.96	36408.3
	1.98	37141.7
	2	37525
	2.02	38275
	2.04	38958.3
	2.06	39900
	2.08	41516.7
	2.1	43366.7
	2.12	45550
	2.14	47708.3
	2.16	50425
	2.18	53583.3
	2.2	57375
	2.22	60366.7
	2.24	62700
	2.26	64650
	2.28	65683.3
	2.3	65991.7
	2.32	64625
	2.34	61700
	2.36	58600
	2.38	54416.7
	2.4	50158.3
	2.42	46191.7
	2.44	42966.7
	2.46	40425
	2.48	38208.3
	2.5	36441.7
	2.52	34916.7
	2.54	34141.7
	2.56	33441.7
	2.58	32791.7
	2.6	32583.3
	2.62	32416.7
	2.64	32025
	2.66	31475
	2.68	31116.7
	2.7	30950
	2.72	30916.7
	2.74	30708.3
	2.76	30483.3
	2.78	30450
	2.8	30641.7
	2.82	30316.7
	2.84	29950
	2.86	29958.3
	2.88	30083.3
	2.9	30108.3
	2.92	29716.7
	2.94	29733.3
	2.96	29916.7
	2.98	29858.3
	3	29658.3
	3.02	29816.7
	3.04	29600
	3.06	29400
	3.08	29283.3
	3.1	29391.7
	3.12	29358.3
	3.14	29008.3
	3.16	29158.3
	3.18	29133.3
	3.2	28783.3
	3.22	28858.3
	3.24	28441.7
	3.26	28391.7
	3.28	28783.3
	3.3	28500
	3.32	28591.7
	3.34	28558.3
	3.36	28275
	3.38	28450
	3.4	28508.3
	3.42	28333.3
	3.44	28225
	3.46	27950
	3.48	27583.3
	3.5	27641.7
	3.52	28008.3
	3.54	28283.3
	3.56	28025
	3.58	28016.7
	3.6	27616.7
	3.62	27691.7
	3.64	27766.7
	3.66	27675
	3.68	27916.7
	3.7	28000
	3.72	28000
	3.74	27683.3
	3.76	27791.7
	3.78	27841.7
	3.8	27658.3
	3.82	27441.7
	3.84	27416.7
	3.86	27441.7
	3.88	27416.7
	3.9	27383.3
	3.92	27391.7
	3.94	27358.3
	3.96	27258.3
	3.98	27466.7
	4	27383.3
	4.02	27666.7
	4.04	27741.7
	4.06	27791.7
	4.08	27675
	4.1	27508.3
	4.12	27900
	4.14	28300
	4.16	27975
	4.18	28516.7
	4.2	29041.7
	4.22	29016.7
	4.24	29108.3
	4.26	29616.7
	4.28	30266.7
	4.3	30758.3
	4.32	30866.7
	4.34	31625
	4.36	31933.3
	4.38	32566.7
	4.4	33033.3
	4.42	33358.3
	4.44	33850
	4.46	34666.7
	4.48	35200
	4.5	35850
	4.52	35500
	4.54	35375
	4.56	35258.3
	4.58	34941.7
	4.6	34258.3
	4.62	33941.7
	4.64	33183.3
	4.66	32500
	4.68	31700
	4.7	30975
	4.72	30000
	4.74	30008.3
	4.76	29991.7
	4.78	29691.7
	4.8	28841.7
	4.82	28416.7
	4.84	28283.3
	4.86	27991.7
	4.88	27516.7
	4.9	27158.3
	4.92	26583.3
	4.94	26333.3
	4.96	26266.7
	4.98	26025
	5	25866.7
	5.02	25800
	5.04	25616.7
	5.06	25558.3
	5.08	25333.3
	5.1	25241.7
	5.12	25475
	5.14	25333.3
	5.16	25091.7
	5.18	25333.3
	5.2	25450
	5.22	25341.7
	5.24	25058.3
	5.26	24866.7
	5.28	24775
	5.3	24716.7
	5.32	24600
	5.34	24591.7
	5.36	24408.3
	5.38	24500
	5.4	24566.7
	5.42	24483.3
	5.44	24791.7
	5.46	24558.3
	5.48	24325
	5.5	24408.3
	5.52	24291.7
	5.54	24216.7
	5.56	24058.3
	5.58	23833.3
	5.6	24125
	5.62	24108.3
	5.64	24150
	5.66	24158.3
	5.68	24200
	5.7	24341.7
	5.72	24066.7
	5.74	23950
	5.76	24041.7
	5.78	24033.3
	5.8	23791.7
	5.82	23750
	5.84	23725
	5.86	23908.3
	5.88	23883.3
	5.9	23733.3
	5.92	23816.7
	5.94	23758.3
	5.96	23625
	5.98	23833.3
	6	23708.3
	6.02	23666.7
	6.04	23566.7
	6.06	23358.3
	6.08	23500
	6.1	23425
	6.12	23725
	6.14	23566.7
	6.16	23650
	6.18	23816.7
	6.2	23533.3
	6.22	23433.3
	6.24	23750
	6.26	23458.3
	6.28	23658.3
	6.3	23350
	6.32	23558.3
	6.34	23675
	6.36	23558.3
	6.38	23400
	6.4	23633.3
	6.42	23450
	6.44	23508.3
	6.46	23933.3
	6.48	23708.3
	6.5	23475
	6.52	23650
	6.54	23566.7
	6.56	23675
	6.58	23841.7
	6.6	23858.3
	6.62	24066.7
	6.64	24283.3
	6.66	23950
	6.68	23875
	6.7	23775
	6.72	23866.7
	6.74	24241.7
	6.76	24191.7
	6.78	24408.3
	6.8	23866.7
	6.82	23983.3
	6.84	24250
	6.86	23975
	6.88	23991.7
	6.9	23708.3
	6.92	23766.7
	6.94	23558.3
	6.96	23658.3
	6.98	23533.3
	7	23500
	7.02	23558.3
	7.04	23225
	7.06	23050
	7.08	23275
	7.1	23333.3
	7.12	23433.3
	7.14	23550
	7.16	23158.3
	7.18	23233.3
	7.2	23100
	7.22	23291.7
	7.24	23491.7
	7.26	23225
	7.28	23233.3
	7.3	23233.3
	7.32	23033.3
	7.34	22858.3
	7.36	22983.3
	7.38	22975
	7.4	22850
	7.42	23216.7
	7.44	23000
	7.46	23058.3
	7.48	22866.7
	7.5	22908.3
	7.52	22875
	7.54	23058.3
	7.56	22966.7
	7.58	23133.3
	7.6	23125
	7.62	22766.7
	7.64	23350
	7.66	22933.3
	7.68	22850
	7.7	22583.3
	7.72	22833.3
	7.74	22875
	7.76	23066.7
	7.78	22941.7
	7.8	22908.3
	7.82	22841.7
	7.84	22908.3
	7.86	22858.3
	7.88	22866.7
	7.9	22666.7
	7.92	22833.3
	7.94	22641.7
	7.96	22641.7
	7.98	23033.3
	8	22741.7
	8.02	22675
	8.04	22575
	8.06	22691.7
	8.08	22700
	8.1	22583.3
	8.12	22791.7
	8.14	22883.3
	8.16	22683.3
	8.18	22716.7
	8.2	22516.7
	8.22	22741.7
	8.24	22675
	8.26	22800
	8.28	22858.3
	8.3	22500
	8.32	22500
	8.34	22883.3
	8.36	22950
	8.38	22925
	8.4	22675
	8.42	22566.7
	8.44	22550
	8.46	22750
	8.48	22783.3
	8.5	22658.3
	8.52	22575
	8.54	22783.3
	8.56	22816.7
	8.58	22641.7
	8.6	22750
	8.62	22908.3
	8.64	22675
	8.66	22591.7
	8.68	22533.3
	8.7	22616.7
	8.72	22750
	8.74	22441.7
	8.76	22591.7
	8.78	22766.7
	8.8	22483.3
	8.82	22625
	8.84	22725
	8.86	22683.3
	8.88	22916.7
	8.9	22683.3
	8.92	22566.7
	8.94	22475
	8.96	22583.3
	8.98	22616.7
	9	22933.3
	9.02	22908.3
	9.04	23016.7
	9.06	22833.3
	9.08	22658.3
	9.1	22675
	9.12	22716.7
	9.14	22858.3
	9.16	22625
	9.18	22800
	9.2	22750
	9.22	22650
	9.24	22641.7
	9.26	22691.7
	9.28	22733.3
	9.3	22700
	9.32	22691.7
	9.34	22900
	9.36	22916.7
	9.38	22708.3
	9.4	22608.3
	9.42	22833.3
	9.44	22633.3
	9.46	22733.3
	9.48	22783.3
	9.5	22550
	9.52	22700
	9.54	22766.7
	9.56	22575
	9.58	22358.3
	9.6	22433.3
	9.62	22758.3
	9.64	22625
	9.66	22508.3
	9.68	22666.7
	9.7	23000
	9.72	22950
	9.74	22941.7
	9.76	22816.7
	9.78	22650
	9.8	22616.7
	9.82	22616.7
	9.84	22875
	9.86	22733.3
	9.88	22825
	9.9	22741.7
	9.92	22658.3
	9.94	22466.7
	9.96	22658.3
	9.98	22816.7
	10	22758.3
	10.02	22708.3
	10.04	22891.7
	10.06	22916.7
	10.08	23033.3
	10.1	23025
	10.12	22766.7
	10.14	22533.3
	10.16	22708.3
	10.18	22766.7
	10.2	22691.7
	10.22	22850
	10.24	23100
	10.26	22975
	10.28	22825
	10.3	22733.3
	10.32	22733.3
	10.34	22975
	10.36	23116.7
	10.38	23166.7
	10.4	22883.3
	10.42	23075
	10.44	22891.7
	10.46	22966.7
	10.48	22808.3
	10.5	23141.7
	10.52	22808.3
	10.54	22758.3
	10.56	22783.3
	10.58	22975
	10.6	23016.7
	10.62	22991.7
	10.64	22916.7
	10.66	22966.7
	10.68	23083.3
	10.7	23008.3
	10.72	23133.3
	10.74	23100
	10.76	23000
	10.78	23041.7
	10.8	23191.7
	10.82	23183.3
	10.84	23141.7
	10.86	23175
	10.88	23075
	10.9	22933.3
	10.92	23050
	10.94	22908.3
	10.96	23183.3
	10.98	23241.7
	11	23150
	11.02	23000
	11.04	23050
	11.06	23108.3
	11.08	23041.7
	11.1	23108.3
	11.12	23183.3
	11.14	23016.7
	11.16	23225
	11.18	23358.3
	11.2	23250
	11.22	23141.7
	11.24	23325
	11.26	23166.7
	11.28	23108.3
	11.3	23091.7
	11.32	23241.7
	11.34	23233.3
	11.36	23366.7
	11.38	23358.3
	11.4	23308.3
	11.42	23441.7
	11.44	23300
	11.46	23450
	11.48	23375
	11.5	23375
	11.52	23375
	11.54	23400
	11.56	23366.7
	11.58	23275
	11.6	23200
	11.62	23183.3
	11.64	23525
	11.66	23516.7
	11.68	23675
	11.7	23666.7
	11.72	23400
	11.74	23525
	11.76	23566.7
	11.78	23783.3
	11.8	23658.3
	11.82	23491.7
	11.84	23533.3
	11.86	23708.3
	11.88	23658.3
	11.9	23541.7
	11.92	23641.7
	11.94	23758.3
	11.96	23716.7
	11.98	23633.3
	12	23833.3
	12.02	23750
	12.04	23833.3
	12.06	24025
	12.08	23933.3
	12.1	23966.7
	12.12	23766.7
	12.14	23958.3
	12.16	23916.7
	12.18	24016.7
	12.2	23950
	12.22	24000
	12.24	24100
	12.26	24141.7
	12.28	24050
	12.3	24050
	12.32	24033.3
	12.34	23966.7
	12.36	23983.3
	12.38	24008.3
	12.4	24050
	12.42	24016.7
	12.44	24050
	12.46	24083.3
	12.48	24125
	12.5	24333.3
	12.52	24375
	12.54	24183.3
	12.56	24075
	12.58	24233.3
	12.6	24166.7
	12.62	24308.3
	12.64	24366.7
	12.66	24300
	12.68	24333.3
	12.7	24316.7
	12.72	24500
	12.74	24375
	12.76	24233.3
	12.78	24341.7
	12.8	24408.3
	12.82	24600
	12.84	24583.3
	12.86	24583.3
	12.88	24650
	12.9	24716.7
	12.92	24583.3
	12.94	24733.3
	12.96	24550
	12.98	24425
	13	24491.7
	13.02	24766.7
	13.04	24516.7
	13.06	24700
	13.08	24850
	13.1	24516.7
	13.12	24208.3
	13.14	24466.7
	13.16	24833.3
	13.18	24925
	13.2	24808.3
	13.22	24650
	13.24	24958.3
	13.26	24733.3
	13.28	24975
	13.3	24858.3
	13.32	24675
	13.34	24808.3
	13.36	25075
	13.38	25158.3
	13.4	24850
	13.42	24850
	13.44	24941.7
	13.46	25108.3
	13.48	25300
	13.5	25183.3
	13.52	25108.3
	13.54	25341.7
	13.56	25441.7
	13.58	25383.3
	13.6	25591.7
	13.62	25308.3
	13.64	25300
	13.66	25425
	13.68	25541.7
	13.7	25466.7
	13.72	25300
	13.74	25316.7
	13.76	25400
	13.78	25566.7
	13.8	25550
	13.82	25825
	13.84	25808.3
	13.86	25783.3
	13.88	25708.3
	13.9	25375
	13.92	25458.3
	13.94	25725
	13.96	25816.7
	13.98	25675
	14	25800
	14.02	25608.3
	14.04	25583.3
	14.06	25666.7
	14.08	25966.7
	14.1	25958.3
	14.12	25900
	14.14	25900
	14.16	25858.3
	14.18	26033.3
	14.2	25725
	14.22	25891.7
	14.24	25800
	14.26	25900
	14.28	26175
	14.3	26233.3
	14.32	26016.7
	14.34	25758.3
	14.36	25558.3
	14.38	25941.7
	14.4	26000
	14.42	26125
	14.44	25891.7
	14.46	25858.3
	14.48	26108.3
	14.5	26283.3
	14.52	26200
	14.54	26150
	14.56	26058.3
	14.58	26008.3
	14.6	26233.3
	14.62	26358.3
	14.64	26291.7
	14.66	26325
	14.68	26266.7
	14.7	26216.7
	14.72	26258.3
	14.74	26133.3
	14.76	26141.7
	14.78	26150
	14.8	25925
	14.82	25958.3
	14.84	26125
	14.86	26200
	14.88	26408.3
	14.9	26558.3
	14.92	26158.3
	14.94	26133.3
	14.96	26225
	14.98	26191.7
	15	26266.7
	15.02	26383.3
	15.04	26441.7
	15.06	26450
	15.08	26583.3
	15.1	26775
	15.12	26500
	15.14	26041.7
	15.16	25975
	15.18	26150
	15.2	26158.3
	15.22	26250
	15.24	26133.3
	15.26	26058.3
	15.28	26350
	15.3	26283.3
	15.32	26033.3
	15.34	26075
	15.36	26241.7
	15.38	26500
	15.4	26575
	15.42	26391.7
	15.44	26325
	15.46	26083.3
	15.48	25833.3
	15.5	25958.3
	15.52	26183.3
	15.54	26058.3
	15.56	26200
	15.58	26183.3
	15.6	26200
	15.62	26400
	15.64	26208.3
	15.66	25933.3
	15.68	26050
	15.7	26175
	15.72	26166.7
	15.74	26075
	15.76	26025
	15.78	26141.7
	15.8	26083.3
	15.82	25866.7
	15.84	26041.7
	15.86	26041.7
	15.88	26041.7
	15.9	26016.7
	15.92	25950
	15.94	26016.7
	15.96	26125
	15.98	25850
	16	25541.7
	16.02	25658.3
	16.04	25916.7
	16.06	26116.7
	16.08	26250
	16.1	25991.7
	16.12	26091.7
	16.14	26250
	16.16	26283.3
	16.18	26116.7
	16.2	26208.3
	16.22	26425
	16.24	26091.7
	16.26	26075
	16.28	25891.7
	16.3	26058.3
	16.32	26225
	16.34	25916.7
	16.36	25691.7
	16.38	25650
	16.4	25708.3
	16.42	25683.3
	16.44	25575
	16.46	25708.3
	16.48	25816.7
	16.5	25708.3
	16.52	25683.3
	16.54	25775
	16.56	25866.7
	16.58	25916.7
	16.6	25733.3
	16.62	25741.7
	16.64	25891.7
	16.66	25825
	16.68	25591.7
	16.7	25766.7
	16.72	25850
	16.74	25700
	16.76	25408.3
	16.78	25550
	16.8	25750
	16.82	25708.3
	16.84	25666.7
	16.86	25683.3
	16.88	25541.7
	16.9	25625
	16.92	25758.3
	16.94	25783.3
	16.96	25616.7
	16.98	25425
	17	25458.3
	17.02	25491.7
	17.04	25525
	17.06	25641.7
	17.08	25666.7
	17.1	25450
	17.12	25433.3
	17.14	25600
	17.16	25550
	17.18	25633.3
	17.2	25516.7
	17.22	25450
	17.24	25483.3
	17.26	25383.3
	17.28	25508.3
	17.3	25391.7
	17.32	25408.3
	17.34	25325
	17.36	25316.7
	17.38	25483.3
	17.4	25175
	17.42	24908.3
	17.44	25291.7
	17.46	25475
	17.48	25258.3
	17.5	25125
	17.52	25250
	17.54	25383.3
	17.56	25191.7
	17.58	24908.3
	17.6	24950
	17.62	25175
	17.64	25366.7
	17.66	25333.3
	17.68	25308.3
	17.7	25316.7
	17.72	25350
	17.74	25441.7
	17.76	25325
	17.78	25233.3
	17.8	25358.3
	17.82	25266.7
	17.84	25141.7
	17.86	25066.7
	17.88	25141.7
	17.9	25358.3
	17.92	25400
	17.94	25208.3
	17.96	25241.7
	17.98	25233.3
	18	25225
	18.02	25333.3
	18.04	25100
	18.06	25016.7
	18.08	25166.7
	18.1	25100
	18.12	24908.3
	18.14	24950
	18.16	25125
	18.18	25041.7
	18.2	24991.7
	18.22	25083.3
	18.24	25108.3
	18.26	25116.7
	18.28	25233.3
	18.3	25366.7
	18.32	25158.3
	18.34	25166.7
	18.36	25400
	18.38	25191.7
	18.4	24891.7
	18.42	24891.7
	18.44	25225
	18.46	25366.7
	18.48	25091.7
	18.5	25041.7
	18.52	25000
	18.54	24908.3
	18.56	24966.7
	18.58	25116.7
	18.6	24916.7
	18.62	24800
	18.64	24991.7
	18.66	25158.3
	18.68	25241.7
	18.7	25166.7
	18.72	25075
	18.74	24941.7
	18.76	24966.7
	18.78	25050
	18.8	25091.7
	18.82	25033.3
	18.84	24975
	18.86	25050
	18.88	25191.7
	18.9	24933.3
	18.92	24808.3
	18.94	24908.3
	18.96	24833.3
	18.98	24791.7
	19	24866.7
	19.02	24966.7
	19.04	25041.7
	19.06	24991.7
	19.08	24808.3
	19.1	24691.7
	19.12	24875
	19.14	24916.7
	19.16	24666.7
	19.18	24741.7
	19.2	24875
	19.22	24875
	19.24	25091.7
	19.26	24991.7
	19.28	24733.3
	19.3	24733.3
	19.32	24875
	19.34	24966.7
	19.36	24808.3
	19.38	24866.7
	19.4	24841.7
	19.42	24658.3
	19.44	24616.7
	19.46	24808.3
	19.48	24908.3
	19.5	24750
	19.52	24708.3
	19.54	24791.7
	19.56	24775
	19.58	24808.3
	19.6	25050
	19.62	24958.3
	19.64	24841.7
	19.66	24833.3
	19.68	24675
	19.7	24816.7
	19.72	24850
	19.74	24783.3
	19.76	24791.7
	19.78	24666.7
	19.8	24758.3
	19.82	24841.7
	19.84	24716.7
	19.86	24650
	19.88	24583.3
	19.9	24583.3
	19.92	24650
	19.94	24783.3
	19.96	24808.3
	19.98	24741.7
	20	24866.7
	20.02	24875
	20.04	24741.7
	20.06	24675
	20.08	24625
	20.1	24683.3
	20.12	24766.7
	20.14	24716.7
	20.16	24725
	20.18	24791.7
	20.2	24825
	20.22	24766.7
	20.24	24883.3
	20.26	24775
	20.28	24741.7
	20.3	24925
	20.32	24825
	20.34	24708.3
	20.36	24933.3
	20.38	25033.3
	20.4	24816.7
	20.42	24733.3
	20.44	24766.7
	20.46	24858.3
	20.48	24841.7
	20.5	24891.7
	20.52	25041.7
	20.54	25100
	20.56	24983.3
	20.58	24691.7
	20.6	24716.7
	20.62	24975
	20.64	25100
	20.66	24950
	20.68	24900
	20.7	25016.7
	20.72	25150
	20.74	25166.7
	20.76	25016.7
	20.78	25000
	20.8	24891.7
	20.82	24991.7
	20.84	25216.7
	20.86	25333.3
	20.88	25341.7
	20.9	25358.3
	20.92	25450
	20.94	25625
	20.96	25783.3
	20.98	25900
	21	26091.7
	21.02	26325
	21.04	26533.3
	21.06	26808.3
	21.08	27316.7
	21.1	27633.3
	21.12	27716.7
	21.14	28066.7
	21.16	28500
	21.18	28758.3
	21.2	28966.7
	21.22	28991.7
	21.24	29166.7
	21.26	29183.3
	21.28	28983.3
	21.3	29133.3
	21.32	29116.7
	21.34	28716.7
	21.36	28200
	21.38	28008.3
	21.4	27883.3
	21.42	28241.7
	21.44	28308.3
	21.46	27958.3
	21.48	28125
	21.5	28283.3
	21.52	28433.3
	21.54	28575
	21.56	28841.7
	21.58	29225
	21.6	29425
	21.62	29716.7
	21.64	29925
	21.66	29766.7
	21.68	29850
	21.7	30000
	21.72	30191.7
	21.74	30183.3
	21.76	30041.7
	21.78	29925
	21.8	29591.7
	21.82	29466.7
	21.84	29333.3
	21.86	28841.7
	21.88	28633.3
	21.9	28650
	21.92	28425
	21.94	28308.3
	21.96	28266.7
	21.98	28033.3
	22	27708.3
	22.02	27458.3
	22.04	27300
	22.06	27166.7
	22.08	26958.3
	22.1	26825
	22.12	26408.3
	22.14	25966.7
	22.16	25775
	22.18	25916.7
	22.2	25916.7
	22.22	25791.7
	22.24	25550
	22.26	25266.7
	22.28	25516.7
	22.3	25508.3
	22.32	25441.7
	22.34	25208.3
	22.36	25133.3
	22.38	25391.7
	22.4	25408.3
	22.42	25175
	22.44	25341.7
	22.46	25516.7
	22.48	25533.3
	22.5	25350
	22.52	25191.7
	22.54	25116.7
	22.56	25266.7
	22.58	25366.7
	22.6	25258.3
	22.62	25350
	22.64	25300
	22.66	25241.7
	22.68	25333.3
	22.7	25433.3
	22.72	25408.3
	22.74	25491.7
	22.76	25458.3
	22.78	25425
	22.8	25566.7
	22.82	25500
	22.84	25341.7
	22.86	25350
	22.88	25325
	22.9	25508.3
	22.92	25583.3
	22.94	25625
	22.96	25458.3
	22.98	25725
	23	26033.3
	23.02	25933.3
	23.04	26041.7
	23.06	26000
	23.08	26025
	23.1	26283.3
	23.12	26175
	23.14	26091.7
	23.16	26275
	23.18	26400
	23.2	26383.3
	23.22	26366.7
	23.24	26383.3
	23.26	26766.7
	23.28	27033.3
	23.3	27325
	23.32	27341.7
	23.34	27491.7
	23.36	27816.7
	23.38	28316.7
	23.4	29133.3
	23.42	29541.7
	23.44	30050
	23.46	30333.3
	23.48	30591.7
	23.5	31441.7
	23.52	32416.7
	23.54	33341.7
	23.56	34075
	23.58	34783.3
	23.6	35566.7
	23.62	36200
	23.64	36608.3
	23.66	36891.7
	23.68	37016.7
	23.7	36775
	23.72	36408.3
	23.74	35991.7
	23.76	35575
	23.78	34608.3
	23.8	33775
	23.82	33383.3
	23.84	32966.7
	23.86	32541.7
	23.88	32225
	23.9	32100
	23.92	31950
	23.94	31808.3
	23.96	31941.7
	23.98	31825
	24	31425
	24.02	31383.3
	24.04	31408.3
	24.06	31133.3
	24.08	31000
	24.1	30466.7
	24.12	30316.7
	24.14	30066.7
	24.16	29650
	24.18	29741.7
	24.2	29908.3
	24.22	29633.3
	24.24	29283.3
	24.26	29458.3
	24.28	28991.7
	24.3	28891.7
	24.32	28966.7
	24.34	28708.3
	24.36	28450
	24.38	28350
	24.4	28266.7
	24.42	28266.7
	24.44	28208.3
	24.46	27841.7
	24.48	27816.7
	24.5	27950
	24.52	27925
	24.54	27775
	24.56	27516.7
	24.58	27508.3
	24.6	27591.7
	24.62	27650
	24.64	27741.7
	24.66	27741.7
	24.68	27791.7
	24.7	27791.7
	24.72	27900
	24.74	27958.3
	24.76	27833.3
	24.78	27766.7
	24.8	27975
	24.82	28008.3
	24.84	27883.3
	24.86	27716.7
	24.88	27616.7
	24.9	27958.3
	24.92	28175
	24.94	28058.3
	24.96	27783.3
	24.98	27958.3
	25	28133.3
	25.02	27850
	25.04	27875
	25.06	28066.7
	25.08	28250
	25.1	28183.3
	25.12	28141.7
	25.14	27983.3
	25.16	27975
	25.18	28183.3
	25.2	28133.3
	25.22	28291.7
	25.24	28533.3
	25.26	28483.3
	25.28	28275
	25.3	28408.3
	25.32	28241.7
	25.34	28158.3
	25.36	28341.7
	25.38	28566.7
	25.4	28525
	25.42	28100
	25.44	28133.3
	25.46	28441.7
	25.48	28675
	25.5	28825
	25.52	28483.3
	25.54	28258.3
	25.56	28533.3
	25.58	28675
	25.6	28666.7
	25.62	28466.7
	25.64	28483.3
	25.66	28600
	25.68	28775
	25.7	28575
	25.72	28450
	25.74	28533.3
	25.76	28625
	25.78	28558.3
	25.8	28633.3
	25.82	28525
	25.84	28375
	25.86	28441.7
	25.88	28466.7
	25.9	28550
	25.92	28550
	25.94	28325
	25.96	28333.3
	25.98	28166.7
	26	28150
	26.02	28341.7
	26.04	28541.7
	26.06	28200
	26.08	27858.3
	26.1	27983.3
	26.12	28058.3
	26.14	28316.7
	26.16	28341.7
	26.18	28183.3
	26.2	28166.7
	26.22	28091.7
	26.24	28083.3
	26.26	28000
	26.28	27991.7
	26.3	27825
	26.32	27825
	26.34	27800
	26.36	27458.3
	26.38	27366.7
	26.4	27466.7
	26.42	27583.3
	26.44	27650
	26.46	27466.7
	26.48	27375
	26.5	26975
	26.52	27075
	26.54	27283.3
	26.56	27333.3
	26.58	27216.7
	26.6	27008.3
	26.62	26875
	26.64	26966.7
	26.66	27075
	26.68	26900
	26.7	26758.3
	26.72	26675
	26.74	26600
	26.76	26566.7
	26.78	26741.7
	26.8	26875
	26.82	26775
	26.84	26650
	26.86	26366.7
	26.88	26525
	26.9	26525
	26.92	26458.3
	26.94	26458.3
	26.96	26216.7
	26.98	26166.7
	27	26141.7
	27.02	26166.7
	27.04	26341.7
	27.06	26408.3
	27.08	26091.7
	27.1	25966.7
	27.12	26066.7
	27.14	25866.7
	27.16	25841.7
	27.18	25783.3
	27.2	25558.3
	27.22	25450
	27.24	25533.3
	27.26	25466.7
	27.28	25375
	27.3	25516.7
	27.32	25450
	27.34	25458.3
	27.36	25283.3
	27.38	25216.7
	27.4	25233.3
	27.42	25141.7
	27.44	25150
	27.46	25000
	27.48	24808.3
	27.5	24875
	27.52	25066.7
	27.54	24875
	27.56	24875
	27.58	24900
	27.6	24716.7
	27.62	24708.3
	27.64	24766.7
	27.66	24783.3
	27.68	24683.3
	27.7	24633.3
	27.72	24383.3
	27.74	24525
	27.76	24541.7
	27.78	24633.3
	27.8	24383.3
	27.82	24083.3
	27.84	24125
	27.86	23983.3
	27.88	24133.3
	27.9	24258.3
	27.92	24233.3
	27.94	24250
	27.96	24258.3
	27.98	24133.3
	28	24225
	28.02	24308.3
	28.04	24158.3
	28.06	24008.3
	28.08	23991.7
	28.1	23975
	28.12	23816.7
	28.14	23816.7
	28.16	23833.3
	28.18	23841.7
	28.2	23991.7
	28.22	23900
	28.24	23916.7
	28.26	23808.3
	28.28	23666.7
	28.3	23725
	28.32	23666.7
	28.34	23583.3
	28.36	23616.7
	28.38	23566.7
	28.4	23466.7
	28.42	23466.7
	28.44	23475
	28.46	23583.3
	28.48	23483.3
	28.5	23458.3
	28.52	23375
	28.54	23225
	28.56	23400
	28.58	23608.3
	28.6	23433.3
	28.62	23491.7
	28.64	23550
	28.66	23408.3
	28.68	23500
	28.7	23458.3
	28.72	23341.7
	28.74	23291.7
	28.76	23275
	28.78	23308.3
	28.8	23416.7
	28.82	23608.3
	28.84	23658.3
	28.86	23600
	28.88	23450
	28.9	23558.3
	28.92	23458.3
	28.94	23433.3
	28.96	23391.7
	28.98	23366.7
	29	23308.3
	29.02	23608.3
	29.04	23483.3
	29.06	23516.7
	29.08	23375
	29.1	23200
	29.12	23350
	29.14	23516.7
	29.16	23366.7
	29.18	23275
	29.2	23425
	29.22	23550
	29.24	23466.7
	29.26	23500
	29.28	23583.3
	29.3	23683.3
	29.32	24016.7
	29.34	24066.7
	29.36	24016.7
	29.38	23966.7
	29.4	24158.3
	29.42	24258.3
	29.44	24383.3
	29.46	24500
	29.48	24616.7
	29.5	24958.3
	29.52	25225
	29.54	25833.3
	29.56	26166.7
	29.58	26366.7
	29.6	27091.7
	29.62	27933.3
	29.64	28975
	29.66	29883.3
	29.68	31066.7
	29.7	32675
	29.72	34700
	29.74	36758.3
	29.76	39675
	29.78	42008.3
	29.8	44066.7
	29.82	46016.7
	29.84	47333.3
	29.86	47925
	29.88	47358.3
	29.9	46133.3
	29.92	45100
	29.94	42616.7
	29.96	40858.3
	29.98	39275
	30	37016.7
	30.02	34983.3
	30.04	33216.7
	30.06	31683.3
	30.08	30600
	30.1	29800
	30.12	28866.7
	30.14	27800
	30.16	27033.3
	30.18	26416.7
	30.2	26100
	30.22	25925
	30.24	25350
	30.26	24983.3
	30.28	24683.3
	30.3	24425
	30.32	24266.7
	30.34	23891.7
	30.36	23816.7
	30.38	23600
	30.4	23625
	30.42	23558.3
	30.44	23566.7
	30.46	23425
	30.48	23250
	30.5	23208.3
	30.52	23316.7
	30.54	23050
	30.56	23108.3
	30.58	23150
	30.6	23116.7
	30.62	23025
	30.64	22791.7
	30.66	22758.3
	30.68	22816.7
	30.7	22683.3
	30.72	22616.7
	30.74	22691.7
	30.76	22708.3
	30.78	22675
	30.8	22516.7
	30.82	22491.7
	30.84	22541.7
	30.86	22641.7
	30.88	22650
	30.9	22558.3
	30.92	22516.7
	30.94	22533.3
	30.96	22558.3
	30.98	22391.7
	31	22541.7
	31.02	22533.3
	31.04	22433.3
	31.06	22500
	31.08	22558.3
	31.1	22491.7
	31.12	22566.7
	31.14	22475
	31.16	22500
	31.18	22383.3
	31.2	22516.7
	31.22	22391.7
	31.24	22341.7
	31.26	22341.7
	31.28	22266.7
	31.3	22375
	31.32	22458.3
	31.34	22458.3
	31.36	22541.7
	31.38	22500
	31.4	22491.7
	31.42	22466.7
	31.44	22391.7
	31.46	22433.3
	31.48	22466.7
	31.5	22341.7
	31.52	22450
	31.54	22475
	31.56	22583.3
	31.58	22583.3
	31.6	22408.3
	31.62	22366.7
	31.64	22433.3
	31.66	22383.3
	31.68	22408.3
	31.7	22358.3
	31.72	22433.3
	31.74	22291.7
	31.76	22266.7
	31.78	22466.7
	31.8	22341.7
	31.82	22350
	31.84	22441.7
	31.86	22383.3
	31.88	22225
	31.9	22183.3
	31.92	22208.3
	31.94	22058.3
	31.96	22350
	31.98	22316.7
	32	22258.3
	32.02	22308.3
	32.04	22375
	32.06	22275
	32.08	22333.3
	32.1	22283.3
	32.12	22366.7
	32.14	22325
	32.16	22241.7
	32.18	22341.7
	32.2	22266.7
	32.22	22316.7
	32.24	22491.7
	32.26	22275
	32.28	22358.3
	32.3	22408.3
	32.32	22233.3
	32.34	22250
	32.36	22275
	32.38	22166.7
	32.4	21975
	32.42	22241.7
	32.44	22208.3
	32.46	22291.7
	32.48	22175
	32.5	22183.3
	32.52	22141.7
	32.54	22400
	32.56	22300
	32.58	22125
	32.6	22158.3
	32.62	22125
	32.64	22033.3
	32.66	22141.7
	32.68	22016.7
	32.7	22083.3
	32.72	22216.7
	32.74	22241.7
	32.76	22116.7
	32.78	22300
	32.8	22250
	32.82	22275
	32.84	22141.7
	32.86	22266.7
	32.88	22225
	32.9	22166.7
	32.92	22083.3
	32.94	22125
	32.96	22225
	32.98	22175
	33	22175
	33.02	22166.7
	33.04	22208.3
	33.06	22208.3
	33.08	22250
	33.1	22216.7
	33.12	22308.3
	33.14	22275
	33.16	22191.7
	33.18	22075
	33.2	22041.7
	33.22	22233.3
	33.24	22275
	33.26	22325
	33.28	22325
	33.3	22241.7
	33.32	22108.3
	33.34	22083.3
	33.36	22075
	33.38	22316.7
	33.4	22200
	33.42	21950
	33.44	22008.3
	33.46	22058.3
	33.48	21916.7
	33.5	21966.7
	33.52	22016.7
	33.54	22083.3
	33.56	22025
	33.58	22200
	33.6	22266.7
	33.62	22216.7
	33.64	22116.7
	33.66	22141.7
	33.68	22000
	33.7	22050
	33.72	22266.7
	33.74	22241.7
	33.76	22283.3
	33.78	21908.3
	33.8	22091.7
	33.82	22200
	33.84	21883.3
	33.86	21825
	33.88	22125
	33.9	22366.7
	33.92	22258.3
	33.94	22183.3
	33.96	22075
	33.98	22183.3
	34	22166.7
	34.02	22091.7
	34.04	22108.3
	34.06	22133.3
	34.08	22133.3
	34.1	21850
	34.12	21950
	34.14	21991.7
	34.16	21991.7
	34.18	22058.3
	34.2	22133.3
	34.22	22075
	34.24	21950
	34.26	21966.7
	34.28	22008.3
	34.3	22141.7
	34.32	22200
	34.34	22191.7
	34.36	22050
	34.38	22108.3
	34.4	22216.7
	34.42	22208.3
	34.44	22200
	34.46	22075
	34.48	22025
	34.5	22091.7
	34.52	22058.3
	34.54	22025
	34.56	22091.7
	34.58	22083.3
	34.6	22108.3
	34.62	22291.7
	34.64	22366.7
	34.66	22116.7
	34.68	22108.3
	34.7	22116.7
	34.72	22241.7
	34.74	22091.7
	34.76	21916.7
	34.78	22166.7
	34.8	22000
	34.82	21833.3
	34.84	21900
	34.86	22000
	34.88	22100
	34.9	22166.7
	34.92	22250
	34.94	21916.7
	34.96	21883.3
	34.98	22233.3
	35	22183.3
	35.02	21975
	35.04	21808.3
	35.06	21991.7
	35.08	21958.3
	35.1	21883.3
	35.12	21933.3
	35.14	22050
	35.16	21966.7
	35.18	22083.3
	35.2	21950
	35.22	21975
	35.24	22008.3
	35.26	22183.3
	35.28	22208.3
	35.3	22066.7
	35.32	22058.3
	35.34	21966.7
	35.36	22083.3
	35.38	21933.3
	35.4	21908.3
	35.42	22091.7
	35.44	21991.7
	35.46	21950
	35.48	22075
	35.5	22041.7
	35.52	21991.7
	35.54	21958.3
	35.56	21808.3
	35.58	21841.7
	35.6	21975
	35.62	21925
	35.64	21966.7
	35.66	21925
	35.68	21975
	35.7	21900
	35.72	21983.3
	35.74	21916.7
	35.76	21925
	35.78	22025
	35.8	21950
	35.82	22050
	35.84	22066.7
	35.86	21825
	35.88	21858.3
	35.9	21791.7
	35.92	21975
	35.94	21925
	35.96	22008.3
	35.98	21958.3
	36	22033.3
	36.02	21991.7
	36.04	22050
	36.06	22008.3
	36.08	21941.7
	36.1	22108.3
	36.12	22116.7
	36.14	21891.7
	36.16	22025
	36.18	22100
	36.2	22075
	36.22	21925
	36.24	22091.7
	36.26	22016.7
	36.28	22083.3
	36.3	21983.3
	36.32	22116.7
	36.34	22066.7
	36.36	22033.3
	36.38	21991.7
	36.4	22250
	36.42	22233.3
	36.44	22058.3
	36.46	21958.3
	36.48	22000
	36.5	21908.3
	36.52	22016.7
	36.54	22175
	36.56	22133.3
	36.58	22041.7
	36.6	22050
	36.62	22041.7
	36.64	22175
	36.66	22083.3
	36.68	22116.7
	36.7	22091.7
	36.72	22016.7
	36.74	22100
	36.76	21925
	36.78	21975
	36.8	22108.3
	36.82	22175
	36.84	21966.7
	36.86	21850
	36.88	22050
	36.9	21933.3
	36.92	21900
	36.94	21966.7
	36.96	22016.7
	36.98	21841.7
	37	21958.3
	37.02	21966.7
	37.04	22050
	37.06	22016.7
	37.08	21950
	37.1	22008.3
	37.12	22016.7
	37.14	22033.3
	37.16	22075
	37.18	21925
	37.2	21950
	37.22	22233.3
	37.24	22183.3
	37.26	22091.7
	37.28	22008.3
	37.3	21933.3
	37.32	21950
	37.34	21941.7
	37.36	22083.3
	37.38	22208.3
	37.4	22183.3
	37.42	22108.3
	37.44	22083.3
	37.46	22016.7
	37.48	22016.7
	37.5	21933.3
	37.52	22083.3
	37.54	21950
	37.56	22083.3
	37.58	21908.3
	37.6	21991.7
	37.62	22100
	37.64	22250
	37.66	22325
	37.68	22166.7
	37.7	21950
	37.72	22108.3
	37.74	22183.3
	37.76	21958.3
	37.78	21933.3
	37.8	22158.3
	37.82	22025
	37.84	22016.7
	37.86	21941.7
	37.88	21875
	37.9	21933.3
	37.92	21841.7
	37.94	22016.7
	37.96	21916.7
	37.98	22041.7
	38	22050
	38.02	21975
	38.04	22016.7
	38.06	21783.3
	38.08	22000
	38.1	22091.7
	38.12	22000
	38.14	21950
	38.16	21991.7
	38.18	21958.3
	38.2	21833.3
	38.22	22041.7
	38.24	22125
	38.26	22091.7
	38.28	22175
	38.3	21966.7
	38.32	22041.7
	38.34	21966.7
	38.36	22125
	38.38	21933.3
	38.4	22125
	38.42	22216.7
	38.44	22033.3
	38.46	22016.7
	38.48	22166.7
	38.5	22216.7
	38.52	22141.7
	38.54	22133.3
	38.56	22116.7
	38.58	22150
	38.6	22166.7
	38.62	22000
	38.64	22100
	38.66	21933.3
	38.68	21966.7
	38.7	22041.7
	38.72	22083.3
	38.74	22058.3
	38.76	22191.7
	38.78	22275
	38.8	21958.3
	38.82	21850
	38.84	22066.7
	38.86	22033.3
	38.88	21941.7
	38.9	22075
	38.92	21916.7
	38.94	22166.7
	38.96	22091.7
	38.98	22225
	39	21975
	39.02	22025
	39.04	22025
	39.06	22075
	39.08	21933.3
	39.1	22125
	39.12	22258.3
	39.14	22250
	39.16	22016.7
	39.18	21825
	39.2	21933.3
	39.22	22125
	39.24	22000
	39.26	22016.7
	39.28	21808.3
	39.3	21941.7
	39.32	22291.7
	39.34	22258.3
	39.36	22058.3
	39.38	22025
	39.4	21991.7
	39.42	21950
	39.44	22191.7
	39.46	22283.3
	39.48	22141.7
	39.5	22000
	39.52	21925
	39.54	22175
	39.56	22058.3
	39.58	22275
	39.6	22108.3
	39.62	21983.3
	39.64	22241.7
	39.66	22375
	39.68	22308.3
	39.7	22233.3
	39.72	22133.3
	39.74	22341.7
	39.76	22183.3
	39.78	22333.3
	39.8	22300
	39.82	22258.3
	39.84	22300
	39.86	22400
	39.88	22541.7
	39.9	22341.7
	39.92	22358.3
	39.94	22325
	39.96	22508.3
	39.98	22433.3
	40	22333.3
	40.02	22408.3
	40.04	22225
	40.06	22458.3
	40.08	22458.3
	40.1	22425
	40.12	22433.3
	40.14	22508.3
	40.16	22425
	40.18	22408.3
	40.2	22591.7
	40.22	22475
	40.24	22325
	40.26	22408.3
	40.28	22691.7
	40.3	22383.3
	40.32	22408.3
	40.34	22575
	40.36	22508.3
	40.38	22491.7
	40.4	22475
	40.42	22300
	40.44	22350
	40.46	22300
	40.48	22508.3
	40.5	22416.7
	40.52	22600
	40.54	22708.3
	40.56	22575
	40.58	22450
	40.6	22525
	40.62	22633.3
	40.64	22400
	40.66	22783.3
	40.68	22483.3
	40.7	22433.3
	40.72	22558.3
	40.74	22641.7
	40.76	22600
	40.78	22775
	40.8	22483.3
	40.82	22475
	40.84	22750
	40.86	22591.7
	40.88	22558.3
	40.9	22575
	40.92	22666.7
	40.94	22725
	40.96	22566.7
	40.98	22766.7
	41	22575
	41.02	22508.3
	41.04	22891.7
	41.06	22866.7
	41.08	22591.7
	41.1	22725
	41.12	22691.7
	41.14	22716.7
	41.16	23225
	41.18	23300
	41.2	23341.7
	41.22	23341.7
	41.24	23333.3
	41.26	23625
	41.28	23391.7
	41.3	23825
	41.32	24150
	41.34	24250
	41.36	24166.7
	41.38	24383.3
	41.4	24616.7
	41.42	24700
	41.44	24816.7
	41.46	24725
[truncated: 1,927 more rows]

## Sheet: Figure 1b
X	Y
100.284	118
102.119	112
103.953	119
105.789	109
107.622	113
109.455	110
111.287	112
113.122	98
114.954	98
116.785	110
118.616	106
120.447	100
122.279	118
124.109	116
125.939	115
127.768	130
129.597	118
131.426	131
133.256	156
135.084	174
136.912	199
138.739	234
140.566	219
142.392	211
144.218	194
146.044	146
147.87	139
149.697	120
151.521	128
153.346	110
155.17	107
156.993	112
158.817	108
160.639	103
162.462	99
164.284	121
166.106	114
167.927	109
169.749	119
171.569	115
173.39	110
175.21	106
177.029	122
178.849	120
180.668	125
182.486	111
184.305	120
186.122	117
187.94	118
189.757	119
191.574	112
193.391	122
195.207	112
197.022	112
198.838	113
200.651	114
202.466	117
204.28	117
206.094	115
207.908	132
209.721	127
211.534	139
213.346	114
215.157	120
216.968	130
218.78	137
220.591	138
222.402	154
224.212	178
226.02	201
227.83	279
229.64	426
231.449	576
233.257	661
235.064	692
236.872	707
238.679	623
240.487	428
242.291	265
244.098	203
245.904	170
247.71	142
249.514	123
251.319	116
253.124	109
254.928	89
256.73	100
258.534	94
260.337	102
262.138	93
263.941	98
265.744	94
267.543	100
269.345	92
271.147	89
272.945	99
274.746	85
276.546	93
278.344	83
280.144	85
281.941	87
283.74	76
285.538	80
287.334	76
289.132	76
290.928	68
292.725	67
294.519	73
296.316	73
298.112	73
299.906	75
301.701	77
303.494	71
305.289	81
307.081	74
308.875	76
310.667	67
312.46	68
314.251	62
316.043	67
317.834	62
319.625	61
321.415	67
323.204	59
324.995	72
326.783	64
328.574	65
330.361	72
332.151	65
333.938	78
335.725	58
337.513	54
339.299	74
341.087	69
342.872	53
344.657	60
346.444	63
348.228	70
350.012	63
351.798	60
353.581	59
355.364	62
357.149	76
358.931	58
360.713	57
362.496	60
364.277	54
366.058	49
367.841	57
369.621	51
371.401	63
373.18	58
374.962	52
376.74	51
378.519	54
380.297	54
382.077	56
383.854	59
385.631	58
387.408	49
389.184	58
390.962	59
392.738	53
394.513	63
396.288	52
398.063	48
399.837	46
401.613	53
403.387	56
405.16	49
406.933	45
408.706	50
410.478	49
412.25	49
414.022	50
415.795	55
417.566	54
419.337	50
421.107	45
422.877	53
424.646	56
426.415	61
428.184	62
429.953	58
431.721	66
433.489	61
435.256	52
437.023	58
438.79	57
440.557	65
442.323	62
444.089	59
445.854	65
447.619	60
449.384	61
451.148	60
452.913	57
454.676	55
456.44	66
458.203	61
459.966	64
461.728	62
463.49	67
465.25	46
467.011	65
468.772	60
470.533	52
472.293	58
474.053	54
475.813	44
477.572	50
479.329	49
481.088	49
482.846	56
484.604	49
486.362	45
488.117	46
489.874	49
491.631	42
493.387	51
495.143	49
496.897	47
498.652	46
500.407	48
502.162	36
503.914	52
505.668	50
507.422	50
509.175	49
510.926	45
512.679	41
514.431	49
516.181	41
517.932	41
519.684	43
521.435	42
523.183	39
524.933	41
526.681	43
528.431	41
530.18	40
531.927	37
533.676	45
535.424	40
537.17	38
538.917	35
540.663	35
542.41	44
544.156	40
545.9	34
547.646	37
549.39	44
551.135	38
552.878	42
554.623	34
556.367	39
558.109	44
559.852	41
561.594	30
563.336	33
565.077	35
566.819	45
568.559	35
570.299	44
572.04	38
573.779	39
575.52	38
577.258	33
578.998	34
580.735	40
582.475	41
584.211	34
585.948	38
587.686	37
589.422	38
591.16	36
592.895	44
594.63	40
596.367	36
598.101	32
599.835	34

## Sheet: Figure 1c
bare carbon			Se@C-48
X	Y		X	Y
0.00017937	-0.1639		0.00019897	-0.4087
0.000191142	9.4403		0.000216796	0.3745
0.000399654	25.4295		0.000403765	5.0028
0.000605973	30.3616		0.000783771	8.4363
0.000795783	33.3383		0.000886568	8.7691
0.0009657	35.3276		0.00103	9.3416
0.00296	47.507		0.00343	17.1572
0.00523	52.9966		0.00477	18.5574
0.00667	55.2403		0.00665	19.8408
0.00855	57.5184		0.00863	21.0176
0.03125	69.1492		0.02931	27.9035
0.05012	74.6273		0.04989	31.0766
0.10022	84.6249		0.10004	36.1578
0.15001	93.5411		0.14936	42.7774
0.20065	101.728		0.19974	47.3435
0.25068	109.304		0.25037	51.388
0.30017	119.357		0.30089	52.8775
0.34986	127.359		0.35391	65.6787
0.39918	137.306		0.4008	69.8397
0.45037	146.076		0.45112	73.8211
0.50289	157.755		0.50152	75.2628
0.54993	166.431		0.55112	89.249
0.60037	175.549		0.59997	93.3129
0.65188	190.967		0.64971	97.9005
0.70009	202.748		0.70179	95.3388
0.75225	221.803		0.74976	122.116
0.80137	239.426		0.79969	130.57
0.8496	267.543		0.84932	140.658
0.89994	303.392		0.90049	173.582
0.94928	471.591		0.95385	259.771
0.97954	1045.39		0.98379	593.025
0.94966	965.172		0.94681	573.058
0.90041	890.877		0.90112	527.858
0.84991	787.242		0.85071	482.299
0.79771	379.734		0.7952	235.353
0.74449	254.673		0.75045	153.245
0.70083	232.029		0.6968	150.421
0.65013	218.364		0.65014	136.642
0.60109	202.361		0.59674	135.838
0.55104	194.146		0.54953	123.397
0.50081	180.144		0.49773	117.753
0.45063	170.845		0.44972	106.867
0.40084	158.292		0.39595	100.783
0.35033	148.483		0.34764	91.0972
0.30059	136.448		0.30069	77.9713
0.25071	126.124		0.24948	75.0332
0.19998	114.173		0.19906	64.3433
0.1501	102.196		0.14933	53.4205
0.09998	91.053		0.10012	41.1158

## Sheet: Figure 2a
1st-discharge			1st-charge			2nd-discharge			2nd-charge			3rd-discharge			3rd-charge
X	Y		X	Y		X	Y		X	Y		X	Y		X	Y
0	0.1631		0	0.0143		0	0.4517		0	0.035		0.329	0.4387		0.329	0.035
0.019	0.1631		0.038	0.0143		0.487	0.4241		0.491	0.0397		0.486	0.4387		0.486	0.0397
0.056	0.1621		0.062	0.0161		0.801	0.3993		0.805	0.0431		0.8	0.3891		0.799	0.0437
0.095	0.1618		0.086	0.0167		1.115	0.355		1.121	0.0465		1.114	0.3668		1.117	0.0468
0.133	0.1615		0.111	0.018		1.429	0.3351		1.435	0.0518		1.428	0.3265		1.431	0.0521
0.172	0.1612		0.135	0.0192		1.743	0.3159		1.748	0.0539		1.741	0.3078		1.745	0.0543
0.209	0.1609		0.16	0.0198		2.056	0.2796		2.062	0.0561		2.055	0.2896		2.059	0.0586
0.247	0.1609		0.184	0.0205		2.37	0.2623		2.376	0.0601		2.212	0.2719		2.373	0.0605
0.286	0.1609		0.209	0.0217		2.684	0.2303		2.692	0.062		2.526	0.2551		2.686	0.0623
0.323	0.1609		0.234	0.0223		2.998	0.217		3.006	0.0651		2.839	0.2241		3	0.0654
0.361	0.1609		0.258	0.0233		3.312	0.2065		3.32	0.0667		3.155	0.2117		3.313	0.0667
0.4	0.1609		0.282	0.0236		3.626	0.1953		3.634	0.0679		3.469	0.2031		3.627	0.0682
0.437	0.1609		0.307	0.0242		3.94	0.1935		3.948	0.071		3.782	0.1938		3.94	0.0713
0.475	0.1609		0.331	0.0251		4.258	0.1922		4.269	0.0722		4.096	0.1922		4.254	0.0725
0.512	0.1609		0.356	0.0254		4.573	0.1916		4.583	0.0735		4.41	0.191		4.568	0.0735
0.551	0.1609		0.379	0.026		4.886	0.1913		4.897	0.076		4.723	0.1907		4.882	0.076
0.589	0.1612		0.404	0.027		5.2	0.1913		5.21	0.0769		5.037	0.1907		5.196	0.0769
0.626	0.1609		0.429	0.0273		5.513	0.1913		5.529	0.0778		5.356	0.1904		5.51	0.0791
0.665	0.1609		0.452	0.0282		5.827	0.1913		5.843	0.0797		5.67	0.1904		5.824	0.08
0.703	0.1612		0.477	0.0288		6.141	0.191		6.161	0.0806		5.984	0.1904		6.138	0.0806
0.742	0.1609		0.502	0.0291		6.454	0.1913		6.475	0.0828		6.298	0.1904		6.452	0.0828
0.779	0.1612		0.526	0.0298		6.769	0.1913		6.794	0.0837		6.611	0.19		6.766	0.0837
0.817	0.1612		0.55	0.0307		7.082	0.1913		7.108	0.0843		6.928	0.1904		7.08	0.0843
0.856	0.1609		0.575	0.031		7.395	0.1913		7.421	0.0859		7.242	0.1904		7.394	0.0862
0.893	0.1609		0.599	0.0319		7.709	0.1913		7.735	0.0868		7.556	0.1904		7.708	0.0868
0.931	0.1612		0.611	0.0319		8.023	0.1913		8.056	0.0874		7.871	0.1904		8.021	0.0874
0.97	0.1609		0.636	0.0326		8.18	0.1913		8.369	0.0887		8.184	0.1904		8.335	0.089
1.008	0.1609		0.659	0.0332		8.653	0.1913		8.683	0.0896		8.503	0.1904		8.649	0.0896
1.045	0.1609		0.684	0.0335		8.967	0.1913		8.997	0.0908		8.816	0.1904		8.963	0.0908
1.084	0.1609		0.709	0.0341		9.281	0.1913		9.31	0.0915		9.13	0.1904		9.277	0.0915
1.122	0.1612		0.733	0.0344		9.595	0.1913		9.624	0.0921		9.444	0.1904		9.591	0.0921
1.159	0.1609		0.757	0.0353		9.909	0.1913		9.786	0.0927		9.758	0.1904		9.904	0.0933
1.198	0.1612		0.782	0.0357		10.222	0.1913		10.099	0.0933		10.071	0.1904		10.218	0.0939
1.236	0.1609		0.806	0.036		10.536	0.1913		10.413	0.0942		10.385	0.1904		10.532	0.0942
1.274	0.1609		0.83	0.0366		10.85	0.1913		10.727	0.0949		10.698	0.1904		10.846	0.0958
1.312	0.1612		0.843	0.0366		11.163	0.1913		11.041	0.0952		11.012	0.1904		11.159	0.0964
1.35	0.1612		0.88	0.0375		11.477	0.1913		11.36	0.0967		11.326	0.1904		11.478	0.0973
1.388	0.1609		0.903	0.0381		11.791	0.1913		11.674	0.0973		11.64	0.1904		11.791	0.098
1.426	0.1609		0.928	0.0384		12.105	0.1913		11.988	0.0983		11.953	0.1904		12.105	0.0983
1.464	0.1612		0.953	0.0391		12.419	0.1916		12.305	0.0986		12.267	0.1904		12.419	0.0992
1.502	0.1612		0.977	0.0394		12.733	0.1916		12.618	0.0992		12.424	0.1904		12.58	0.0992
1.54	0.1612		1.001	0.0397		13.047	0.1913		12.932	0.1001		12.9	0.1904		12.894	0.1001
1.578	0.1609		1.026	0.0403		13.361	0.1913		13.246	0.1004		13.214	0.1904		13.207	0.1008
1.616	0.1609		1.05	0.0406		13.675	0.1913		13.559	0.1011		13.531	0.19		13.521	0.1011
1.654	0.1612		1.075	0.0409		13.989	0.1913		13.874	0.1017		13.845	0.1904		13.835	0.102
1.673	0.1612		1.099	0.0412		14.146	0.1913		14.187	0.1023		14.159	0.1904		14.149	0.1023
1.711	0.1612		1.123	0.0419		14.464	0.1913		14.501	0.1026		14.472	0.1904		14.463	0.1026
1.751	0.1612		1.148	0.0422		14.778	0.1913		14.815	0.1035		14.786	0.1904		14.777	0.1035
1.769	0.1609		1.172	0.0425		15.097	0.1913		15.129	0.1039		15.1	0.1904		15.094	0.1039
1.826	0.1609		1.197	0.0431		15.41	0.1913		15.444	0.1048		15.414	0.1904		15.407	0.1048
1.865	0.1612		1.221	0.0437		15.724	0.1913		15.758	0.1051		15.728	0.19		15.722	0.1051
1.903	0.1612		1.245	0.044		16.037	0.1913		16.072	0.1054		15.884	0.19		16.035	0.1054
1.942	0.1612		1.27	0.0443		16.353	0.1913		16.386	0.106		16.197	0.1904		16.35	0.1063
1.98	0.1612		1.294	0.045		16.668	0.1913		16.7	0.1063		16.355	0.1904		16.664	0.1063
2.017	0.1612		1.318	0.0453		16.981	0.1913		17.014	0.1066		16.83	0.19		16.983	0.107
2.056	0.1612		1.343	0.0456		17.295	0.1913		17.327	0.1076		17.144	0.19		17.296	0.1076
2.094	0.1612		1.367	0.0462		17.614	0.1913		17.641	0.1076		17.457	0.1904		17.61	0.1079
2.131	0.1612		1.391	0.0462		17.927	0.1913		17.956	0.1088		17.771	0.19		17.923	0.1088
2.17	0.1612		1.416	0.0465		18.241	0.1913		18.269	0.1091		18.084	0.19		18.241	0.1091
2.207	0.1612		1.441	0.0471		18.56	0.1913		18.583	0.1094		18.397	0.19		18.554	0.1094
2.245	0.1609		1.464	0.0474		18.873	0.1913		18.74	0.1097		18.711	0.19		18.868	0.1101
2.284	0.1612		1.489	0.0477		19.187	0.191		19.215	0.1104		19.025	0.19		19.182	0.1104
2.322	0.1612		1.514	0.0481		19.506	0.1913		19.529	0.1107		19.338	0.19		19.496	0.1107
2.359	0.1609		1.537	0.0484		19.82	0.1913		19.843	0.111		19.652	0.19		19.81	0.1113
2.398	0.1612		1.562	0.0487		20.134	0.191		20.156	0.1116		19.966	0.19		20.124	0.1116
2.436	0.1612		1.587	0.049		20.291	0.191		20.471	0.1119		20.28	0.19		20.439	0.1119
2.474	0.1609		1.611	0.0493		20.766	0.191		20.784	0.1122		20.594	0.1897		20.752	0.1125
2.512	0.1612		1.636	0.0496		21.083	0.191		21.098	0.1125		20.907	0.19		21.066	0.1128
2.55	0.1612		1.66	0.0499		21.397	0.191		21.412	0.1132		21.221	0.1897		21.38	0.1135
2.587	0.1609		1.684	0.0502		21.711	0.191		21.726	0.1135		21.54	0.1897		21.694	0.1135
2.626	0.1612		1.709	0.0508		22.024	0.191		22.04	0.1138		21.854	0.1897		22.008	0.1138
2.664	0.1612		1.721	0.0508		22.338	0.191		22.353	0.1141		22.168	0.1897		22.325	0.1144
2.683	0.1612		1.746	0.0512		22.651	0.1907		22.667	0.1144		22.481	0.1897		22.638	0.1147
2.741	0.1612		1.77	0.0515		22.965	0.191		22.981	0.1147		22.799	0.1897		22.952	0.115
2.778	0.1612		1.794	0.0518		23.279	0.191		23.296	0.115		23.114	0.1897		23.266	0.1153
2.816	0.1609		1.819	0.0521		23.593	0.1907		23.609	0.1153		23.427	0.1897		23.58	0.1156
2.855	0.1609		1.843	0.0521		23.906	0.1907		23.766	0.1156		23.741	0.1897		23.898	0.1159
2.892	0.1612		1.868	0.0527		24.22	0.1907		24.085	0.1159		24.055	0.1894		24.215	0.1163
2.93	0.1609		1.892	0.053		24.534	0.1907		24.402	0.1163		24.368	0.1897		24.529	0.1166
2.969	0.1609		1.916	0.053		24.848	0.1907		24.716	0.1166		24.682	0.1894		24.843	0.1169
3.006	0.1609		1.941	0.0536		25.167	0.1904		25.03	0.1166		24.838	0.1894		25.157	0.1172
3.044	0.1609		1.965	0.0536		25.48	0.1907		25.344	0.1172		25.313	0.1894		25.314	0.1172
3.083	0.1612		1.989	0.0543		25.794	0.1904		25.66	0.1172		25.627	0.1894		25.634	0.1175
3.12	0.1612		2.014	0.0543		26.107	0.1904		25.974	0.1175		25.941	0.1894		25.948	0.1178
3.158	0.1609		2.038	0.0546		26.421	0.1904		26.288	0.1178		26.254	0.1894		26.262	0.1181
3.197	0.1612		2.062	0.0549		26.578	0.1904		26.602	0.1181		26.568	0.1894		26.576	0.1181
3.216	0.1612		2.087	0.0552		26.894	0.1904		26.916	0.1184		26.882	0.1894		26.733	0.1184
3.253	0.1612		2.112	0.0552		27.208	0.1904		27.229	0.1187		27.196	0.1894		27.208	0.1187
3.292	0.1612		2.136	0.0558		27.522	0.19		27.543	0.1187		27.509	0.1894		27.526	0.1187
3.33	0.1612		2.161	0.0558		27.836	0.19		27.857	0.119		27.823	0.1891		27.84	0.1194
3.368	0.1612		2.185	0.0567		28.149	0.19		28.17	0.1194		28.137	0.1891		28.152	0.1194
3.407	0.1612		2.209	0.0567		28.464	0.19		28.484	0.1194		28.45	0.1891		28.464	0.1194
3.445	0.1609		2.222	0.057		28.779	0.19		28.798	0.12		28.764	0.1891		28.778	0.12
3.484	0.1612		2.258	0.0574		29.093	0.19		29.111	0.12		29.077	0.1891		29.092	0.12
3.521	0.1612		2.283	0.0574		29.407	0.1897		29.425	0.12		29.39	0.1891		29.406	0.1203
3.56	0.1612		2.308	0.0577		29.721	0.1897		29.739	0.1203		29.703	0.1888		29.719	0.1206
3.598	0.1612		2.332	0.058		30.035	0.1897		30.053	0.1206		30.017	0.1888		30.033	0.1206
3.637	0.1612		2.356	0.0583		30.348	0.1897		30.366	0.1206		30.174	0.1888		30.346	0.1209
3.674	0.1609		2.381	0.0583		30.662	0.1897		30.68	0.1209		30.487	0.1888		30.66	0.1209
3.713	0.1609		2.405	0.0586		30.981	0.1894		30.994	0.1209		30.801	0.1888		30.974	0.1212
3.751	0.1612		2.429	0.0589		31.298	0.1894		31.307	0.1212		31.114	0.1888		31.288	0.1218
3.788	0.1609		2.454	0.0592		31.612	0.1894		31.626	0.1212		31.582	0.1888		31.602	0.1218
3.827	0.1612		2.479	0.0592		31.926	0.1894		31.939	0.1218		31.738	0.1888		31.918	0.1218
3.865	0.1612		2.502	0.0595		32.24	0.1894		32.254	0.1218		32.051	0.1885		32.231	0.1221
3.902	0.1612		2.527	0.0598		32.558	0.1891		32.567	0.1221		32.365	0.1885		32.546	0.1221
3.941	0.1612		2.552	0.0601		32.872	0.1891		32.881	0.1221		32.679	0.1885		32.86	0.1225
3.979	0.1612		2.576	0.0601		33.185	0.1891		33.195	0.1225		32.993	0.1885		33.174	0.1225
4.018	0.1612		2.6	0.0605		33.499	0.1891		33.509	0.1225		33.306	0.1885		33.487	0.1228
4.055	0.1609		2.625	0.0608		33.656	0.1891		33.822	0.1228		33.619	0.1882		33.801	0.1228
4.093	0.1612		2.649	0.0608		34.131	0.1888		34.135	0.1228		33.933	0.1882		34.115	0.1228
4.132	0.1612		2.673	0.0611		34.445	0.1888		34.449	0.1228		34.247	0.1882		34.429	0.1231
4.17	0.1612		2.698	0.0614		34.759	0.1888		34.765	0.1231		34.561	0.1882		34.743	0.1234
4.208	0.1612		2.722	0.0617		35.072	0.1888		35.078	0.1231		34.878	0.1882		35.057	0.1234
4.247	0.1612		2.746	0.0617		35.387	0.1888		35.392	0.1234		35.191	0.1882		35.371	0.1234
4.284	0.1612		2.771	0.062		35.7	0.1885		35.706	0.1234		35.505	0.1879		35.528	0.1234
4.322	0.1612		2.783	0.062		36.014	0.1885		36.025	0.1234		35.819	0.1879		36.003	0.1237
4.361	0.1612		2.807	0.0608		36.328	0.1885		36.339	0.1237		36.132	0.1879		36.316	0.1237
4.399	0.1612		2.832	0.0623		36.642	0.1885		36.654	0.1237		36.447	0.1879		36.63	0.1237
4.438	0.1612		2.856	0.0626		36.956	0.1882		36.968	0.1237		36.761	0.1879		36.944	0.124
4.475	0.1612		2.88	0.0626		37.27	0.1882		37.282	0.1237		37.075	0.1876		37.258	0.124
4.513	0.1612		2.905	0.0629		37.584	0.1882		37.439	0.1237		37.388	0.1876		37.571	0.124
4.532	0.1612		2.917	0.0629		37.898	0.1882		37.756	0.124		37.545	0.1876		37.885	0.1243
4.571	0.1612		2.954	0.0636		38.215	0.1879		38.071	0.124		38.02	0.1876		38.199	0.1243
4.608	0.1612		2.979	0.0636		38.529	0.1879		38.384	0.124		38.333	0.1873		38.514	0.1243
4.646	0.1612		3.003	0.0639		38.842	0.1879		38.698	0.1243		38.647	0.1873		38.83	0.1246
4.685	0.1612		3.027	0.0639		39.156	0.1876		39.012	0.1243		38.96	0.1873		39.144	0.1246
4.723	0.1612		3.052	0.0642		39.47	0.1879		39.326	0.1243		39.274	0.1873		39.457	0.1246
4.76	0.1612		3.076	0.0642		39.784	0.1876		39.64	0.1246		39.588	0.1873		39.614	0.1246
4.799	0.1612		3.101	0.0645		39.94	0.1876		39.953	0.1246		39.901	0.1873		39.929	0.1246
4.837	0.1612		3.125	0.0648		40.254	0.1876		40.267	0.1246		40.215	0.1869		40.242	0.1249
4.876	0.1612		3.15	0.0651		40.571	0.1876		40.581	0.1246		40.528	0.1869		40.557	0.1249
4.914	0.1612		3.174	0.0651		40.885	0.1876		40.895	0.1246		40.842	0.1869		40.87	0.1249
4.951	0.1612		3.198	0.0651		41.199	0.1873		41.209	0.1249		41.156	0.1869		41.184	0.1249
4.99	0.1612		3.223	0.0654		41.515	0.1873		41.523	0.1249		41.47	0.1863		41.498	0.1252
5.028	0.1612		3.247	0.0657		41.829	0.1873		41.837	0.1249		41.784	0.1863		41.811	0.1252
5.065	0.1612		3.271	0.0657		42.142	0.1873		42.151	0.1249		42.098	0.1863		42.126	0.1252
5.105	0.1612		3.296	0.066		42.46	0.1869		42.464	0.1249		42.412	0.1863		42.44	0.1252
5.142	0.1612		3.32	0.066		42.779	0.1869		42.778	0.1249		42.725	0.1863		42.754	0.1252
5.18	0.1612		3.344	0.0663		43.093	0.1863		43.092	0.1252		43.04	0.186		43.067	0.1256
5.219	0.1612		3.369	0.0667		43.406	0.1863		43.406	0.1252		43.357	0.186		43.381	0.1252
5.256	0.1612		3.393	0.0667		43.72	0.1863		43.563	0.1252		43.67	0.186		43.695	0.1256
5.294	0.1612		3.418	0.067		44.038	0.1863		44.038	0.1252		43.984	0.186		44.009	0.1256
5.333	0.1612		3.443	0.067		44.352	0.1863		44.351	0.1256		44.302	0.186		44.323	0.1256
5.37	0.1615		3.467	0.0673		44.67	0.186		44.666	0.1256		44.615	0.1857		44.637	0.1256
5.408	0.1612		3.491	0.0673		44.984	0.186		44.979	0.1256		44.928	0.1857		44.951	0.1256
5.447	0.1612		3.516	0.0676		45.297	0.186		45.294	0.1256		45.241	0.1857		45.265	0.1256
5.484	0.1615		3.54	0.0676		45.611	0.186		45.607	0.1256		45.554	0.1857		45.579	0.1259
5.522	0.1612		3.565	0.0679		45.927	0.1857		45.92	0.1256		45.711	0.1854		45.892	0.1259
5.561	0.1612		3.59	0.0682		46.241	0.1857		46.234	0.1256		46.025	0.1857		46.206	0.1259
5.598	0.1612		3.614	0.0682		46.557	0.1857		46.547	0.1259		46.339	0.1854		46.52	0.1259
5.636	0.1612		3.638	0.0685		46.871	0.1854		46.861	0.1259		46.652	0.1854		46.834	0.1259
5.675	0.1612		3.663	0.0685		47.185	0.1854		47.175	0.1259		46.966	0.1854		47.147	0.1259
5.712	0.1612		3.687	0.0688		47.498	0.1854		47.488	0.1259		47.282	0.1851		47.461	0.1262
5.75	0.1612		3.711	0.0688		47.811	0.1854		47.802	0.1259		47.596	0.1851		47.775	0.1259
5.789	0.1612		3.736	0.0688		48.125	0.1854		48.116	0.1259		47.909	0.1851		48.093	0.1262
5.827	0.1612		3.748	0.0691		48.439	0.1851		48.429	0.1259		48.227	0.1851		48.407	0.1262
5.864	0.1612		3.772	0.0691		48.753	0.1851		48.586	0.1262		48.54	0.1851		48.721	0.1262
5.903	0.1615		3.797	0.0698		49.066	0.1851		49.062	0.1262		48.853	0.1848		49.036	0.1262
5.941	0.1612		3.821	0.0698		49.38	0.1848		49.376	0.1262		49.177	0.1848		49.355	0.1262
5.978	0.1612		3.845	0.0701		49.694	0.1848		49.689	0.1262		49.49	0.1848		49.669	0.1262
6.017	0.1612		3.87	0.0701		50.008	0.1848		50.003	0.1262		49.804	0.1845		49.983	0.1262
6.055	0.1612		3.894	0.0704		50.322	0.1848		50.317	0.1262		50.126	0.1848		50.302	0.1265
6.092	0.1615		3.919	0.0704		50.635	0.1848		50.631	0.1262		50.44	0.1845		50.616	0.1262
6.131	0.1612		3.944	0.0707		50.949	0.1848		50.95	0.1265		50.753	0.1845		50.929	0.1262
6.169	0.1612		3.968	0.0707		51.263	0.1845		51.264	0.1262		51.067	0.1845		51.244	0.1265
6.188	0.1612		3.992	0.071		51.577	0.1845		51.264	0.1262		51.381	0.1845		51.563	0.1265
6.227	0.1615		4.018	0.071		51.891	0.1845		51.739	0.1262		51.695	0.1845		51.876	0.1265
6.264	0.1612		4.042	0.0713		52.205	0.1842		52.053	0.1265		52.008	0.1842		52.19	0.1265
6.302	0.1612		4.067	0.0713		52.518	0.1842		52.367	0.1265		52.322	0.1842		52.503	0.1265
6.341	0.1612		4.091	0.0716		52.832	0.1842		52.68	0.1265		52.636	0.1842		52.817	0.1265
6.379	0.1612		4.115	0.0716		53.146	0.1842		52.994	0.1265		52.95	0.1838		53.131	0.1265
6.418	0.1597		4.14	0.0716		53.46	0.1842		53.308	0.1265		53.264	0.1838		53.288	0.1265
6.456	0.1609		4.164	0.0719		53.617	0.1838		53.622	0.1265		53.577	0.1838		53.601	0.1265
6.494	0.1612		4.188	0.0722		53.93	0.1838		53.936	0.1265		53.891	0.1838		53.758	0.1265
6.533	0.1612		4.213	0.0722		54.244	0.1838		54.25	0.1265		54.205	0.1835		54.233	0.1268
6.571	0.1609		4.238	0.0722		54.559	0.1838		54.564	0.1265		54.519	0.1835		54.552	0.1268
6.61	0.1609		4.262	0.0725		54.872	0.1838		54.878	0.1268		54.832	0.1835		54.866	0.1268
6.648	0.1612		4.286	0.0725		55.186	0.1835		55.192	0.1265		55.146	0.1835		55.179	0.1268
6.685	0.1612		4.312	0.0729		55.499	0.1835		55.506	0.1268		55.46	0.1835		55.499	0.1268
6.724	0.1609		4.335	0.0729		55.813	0.1835		55.819	0.1268		55.779	0.1835		55.812	0.1268
6.762	0.1612		4.36	0.0729		56.127	0.1835		56.133	0.1268		56.093	0.1832		56.126	0.1268
6.799	0.1612		4.385	0.0732		56.441	0.1832		56.45	0.1268		56.407	0.1832		56.439	0.1268
6.838	0.1612		4.409	0.0732		56.755	0.1832		56.764	0.1268		56.72	0.1832		56.753	0.1268
6.876	0.1612		4.433	0.0735		57.069	0.1832		57.079	0.1268		57.035	0.1829		57.066	0.1268
6.913	0.1612		4.458	0.0735		57.383	0.1829		57.393	0.1268		57.349	0.1829		57.38	0.1268
6.952	0.1612		4.482	0.0738		57.701	0.1829		57.707	0.1268		57.668	0.1829		57.694	0.1268
6.99	0.1612		4.507	0.0738		58.015	0.1829		58.024	0.1268		57.982	0.1829		58.008	0.1268
7.028	0.1612		4.532	0.0738		58.328	0.1829		58.181	0.1268		58.296	0.1829		58.322	0.1271
7.066	0.1612		4.556	0.0741		58.642	0.1829		58.657	0.1268		58.452	0.1829		58.639	0.1268
7.104	0.1612		4.569	0.0741		58.956	0.1829		58.971	0.1268		58.766	0.1826		58.953	0.1268
7.142	0.1612		4.592	0.0741		59.274	0.1826		59.285	0.1271		59.08	0.1826		59.267	0.1271
7.18	0.1612		4.617	0.0744		59.588	0.1826		59.598	0.1271		59.393	0.1826		59.585	0.1271
7.218	0.1612		4.642	0.0744		59.902	0.1826		59.912	0.1271		59.707	0.1823		59.742	0.1271
7.256	0.1612		4.665	0.0747		60.216	0.1823		60.226	0.1271		60.021	0.1823		60.216	0.1271
7.294	0.1612		4.69	0.0747		60.53	0.1823		60.542	0.1271		60.334	0.1823		60.53	0.1271
7.332	0.1612		4.715	0.075		60.844	0.1823		60.856	0.1271		60.648	0.1823		60.844	0.1271
7.37	0.1612		4.739	0.075		61.158	0.182		61.169	0.1271		60.962	0.1823		61.158	0.1271
7.408	0.1612		4.763	0.075		61.471	0.182		61.483	0.1271		61.276	0.182		61.473	0.1271
7.446	0.1612		4.788	0.0753		61.784	0.182		61.797	0.1271		61.593	0.182		61.786	0.1271
7.484	0.1612		4.812	0.0756		62.098	0.182		62.111	0.1271		61.907	0.182		62.101	0.1271
7.522	0.1612		4.836	0.0756		62.411	0.182		62.428	0.1271		62.221	0.182		62.416	0.1274
7.56	0.1612		4.861	0.0756		62.724	0.1817		62.742	0.1271		62.378	0.182		62.729	0.1271
7.598	0.1612		4.885	0.076		63.038	0.1817		63.055	0.1271		62.852	0.1817		63.043	0.1274
7.636	0.1612		4.909	0.076		63.352	0.1817		63.369	0.1271		63.165	0.1817		63.356	0.1274
7.674	0.1612		4.934	0.076		63.671	0.1817		63.682	0.1271		63.479	0.1817		63.67	0.1274
7.712	0.1612		4.959	0.076		63.984	0.1817		63.996	0.1274		63.793	0.1817		63.984	0.1274
7.732	0.1612		4.983	0.076		64.299	0.1817		64.313	0.1274		64.108	0.1817		64.297	0.1274
7.769	0.1612		5.007	0.0763		64.611	0.1814		64.626	0.1271		64.422	0.1814		64.615	0.1274
7.807	0.1612		5.032	0.0766		64.927	0.1814		64.94	0.1274		64.735	0.1814		64.929	0.1274
7.846	0.1612		5.056	0.0766		65.241	0.1814		65.097	0.1274		65.053	0.1814		65.243	0.1274
7.883	0.1612		5.08	0.0766		65.555	0.1814		65.411	0.1274		65.366	0.1814		65.557	0.1274
7.921	0.1612		5.104	0.0766		65.869	0.1811		65.725	0.1274		65.679	0.1811		65.871	0.1274
7.96	0.1612		5.117	0.0769		66.183	0.1811		66.038	0.1274		65.993	0.1814		66.028	0.1274
7.997	0.1612		5.154	0.0769		66.497	0.1811		66.352	0.1274		66.307	0.1811		66.342	0.1274
8.035	0.1612		5.178	0.0772		66.811	0.1811		66.665	0.1274		66.62	0.1811		66.656	0.1274
8.074	0.1612		5.203	0.0772		67.124	0.1807		66.979	0.1274		66.934	0.1811		66.969	0.1274
8.111	0.1612		5.227	0.0775		67.441	0.1807		67.292	0.1274		67.247	0.1807		67.284	0.1274
8.149	0.1612		5.252	0.0775		67.597	0.1807		67.606	0.1274		67.56	0.1807		67.597	0.1277
8.188	0.1612		5.276	0.0775		67.911	0.1807		67.925	0.1274		67.874	0.1807		67.911	0.1274
8.225	0.1612		5.3	0.0778		68.224	0.1807		68.239	0.1274		68.188	0.1807		68.225	0.1277
8.263	0.1612		5.325	0.0778		68.538	0.1807		68.396	0.1274		68.501	0.1807		68.539	0.1277
8.302	0.1612		5.349	0.0781		68.852	0.1807		68.871	0.1277		68.815	0.1804		68.852	0.1277
8.339	0.1612		5.373	0.0781		69.169	0.1804		69.189	0.1277		69.128	0.1804		69.166	0.1277
8.377	0.1612		5.398	0.0781		69.483	0.1804		69.502	0.1277		69.442	0.1804		69.484	0.1277
8.416	0.1612		5.422	0.0781		69.797	0.1804		69.819	0.1277		69.756	0.1804		69.798	0.1277
8.453	0.1612		5.447	0.0784		70.11	0.1804		70.133	0.1277		70.068	0.1804		70.112	0.1277
8.491	0.1612		5.471	0.0784		70.424	0.1804		70.447	0.1277		70.382	0.1804		70.43	0.1277
8.53	0.1612		5.495	0.0787		70.74	0.1801		70.76	0.1277		70.695	0.1801		70.744	0.1277
8.568	0.1612		5.52	0.0787		71.054	0.1801		71.075	0.1277		71.009	0.1801		71.058	0.1277
8.605	0.1612		5.544	0.0787		71.368	0.1801		71.392	0.1277		71.322	0.1801		71.371	0.1277
8.644	0.1612		5.568	0.0791		71.685	0.1801		71.706	0.1277		71.636	0.1801		71.685	0.128
8.682	0.1612		5.593	0.0787		71.999	0.1798		72.02	0.1277		71.95	0.1801		71.999	0.1277
8.719	0.1612		5.617	0.0791		72.312	0.1801		72.334	0.1277		72.263	0.1798		72.319	0.1277
8.758	0.1612		5.641	0.0794		72.626	0.1798		72.647	0.1277		72.577	0.1798		72.633	0.1277
8.796	0.1612		5.666	0.0794		72.94	0.1798		72.964	0.1277		72.89	0.1798		72.947	0.1277
8.833	0.1612		5.678	0.0794		73.253	0.1798		73.278	0.1277		73.208	0.1798		73.26	0.1277
8.872	0.1612		5.703	0.0794		73.567	0.1795		73.592	0.1277		73.364	0.1798		73.574	0.1277
8.91	0.1612		5.727	0.0794		73.88	0.1795		73.906	0.128		73.678	0.1795		73.887	0.128
8.948	0.1612		5.751	0.0797		74.197	0.1795		74.224	0.128		73.995	0.1798		74.201	0.128
8.987	0.1612		5.776	0.0797		74.514	0.1795		74.538	0.128		74.308	0.1795		74.515	0.128
9.025	0.1612		5.8	0.08		74.828	0.1795		74.852	0.128		74.622	0.1795		74.828	0.128
9.062	0.1612		5.824	0.08		75.142	0.1792		75.165	0.1277		74.942	0.1795		75.146	0.1277
9.101	0.1612		5.849	0.08		75.456	0.1792		75.479	0.128		75.262	0.1795		75.303	0.128
9.139	0.1612		5.874	0.08		75.775	0.1792		75.793	0.128		75.575	0.1792		75.777	0.128
9.176	0.1612		5.897	0.0803		76.092	0.1792		76.107	0.128		75.732	0.1792		76.091	0.128
9.215	0.1612		5.922	0.0803		76.406	0.1792		76.421	0.128		76.208	0.1792		76.405	0.128
9.253	0.1612		5.947	0.0803		76.72	0.1792		76.734	0.128		76.522	0.1792		76.718	0.128
9.292	0.1612		5.971	0.0806		77.033	0.1792		77.045	0.128		76.836	0.1792		77.037	0.128
9.329	0.1615		5.995	0.0806		77.347	0.1792		77.364	0.128		77.15	0.1792		77.355	0.128
9.367	0.1612		6.02	0.0806		77.661	0.1789		77.678	0.128		77.464	0.1792		77.669	0.128
9.406	0.1615		6.044	0.0809		77.975	0.1789		77.992	0.128		77.778	0.1789		77.983	0.128
9.443	0.1612		6.068	0.0809		78.289	0.1789		78.149	0.128		78.092	0.1789		78.297	0.128
9.462	0.1612		6.093	0.0809		78.607	0.1789		78.464	0.128		78.405	0.1789		78.611	0.128
9.5	0.1612		6.117	0.0812		78.921	0.1789		78.777	0.128		78.718	0.1789		78.768	0.128
9.538	0.1615		6.141	0.0812		79.234	0.1786		79.091	0.128		79.032	0.1789		79.082	0.128
9.576	0.1612		6.166	0.0812		79.548	0.1786		79.405	0.128		79.346	0.1789		79.396	0.128
9.614	0.1615		6.191	0.0815		79.863	0.1786		79.719	0.128		79.659	0.1786		79.71	0.128
9.653	0.1612		6.215	0.0815		80.177	0.1786		80.032	0.1283		79.973	0.1786		80.023	0.128
9.691	0.1612		6.24	0.0815		80.491	0.1786		80.347	0.128		80.287	0.1786		80.336	0.128
9.73	0.1615		6.264	0.0815		80.805	0.1786		80.66	0.128		80.6	0.1786		80.65	0.128
9.767	0.1612		6.288	0.0815		80.962	0.1783		80.974	0.1283		80.913	0.1786		80.964	0.1283
9.805	0.1612		6.313	0.0818		81.278	0.1783		81.293	0.1283		81.227	0.1786		81.277	0.1283
9.844	0.1615		6.338	0.0818		81.435	0.1783		81.607	0.1283		81.541	0.1783		81.591	0.1283
9.881	0.1612		6.362	0.0822		81.91	0.1783		81.92	0.1283		81.855	0.1783		81.905	0.1283
9.919	0.1615		6.387	0.0822		82.224	0.1783		82.234	0.1283		82.168	0.1783		82.224	0.1283
9.958	0.1615		6.411	0.0822		82.537	0.1783		82.548	0.1283		82.481	0.1783		82.538	0.1283
9.995	0.1612		6.435	0.0828		82.851	0.178		82.861	0.1283		82.795	0.1783		82.852	0.1283
10.033	0.1615		6.46	0.0828		83.164	0.178		83.175	0.1283		83.109	0.1783		83.166	0.1283
10.072	0.1615		6.485	0.0828		83.478	0.178		83.488	0.1283		83.423	0.178		83.479	0.1283
10.109	0.1615		6.508	0.0828		83.792	0.178		83.802	0.1283		83.737	0.178		83.797	0.1283
10.147	0.1615		6.533	0.0831		84.109	0.178		84.115	0.1283		84.05	0.178		84.11	0.1283
10.186	0.1612		6.558	0.0831		84.426	0.1776		84.429	0.1283		84.364	0.178		84.428	0.1283
10.224	0.1615		6.582	0.0831		84.74	0.1776		84.743	0.1283		84.678	0.178		84.742	0.1283
10.262	0.1615		6.606	0.0831		85.053	0.1776		85.057	0.1283		84.992	0.1776		85.056	0.1283
10.3	0.1615		6.631	0.0834		85.367	0.1776		85.371	0.1283		85.305	0.1776		85.369	0.1283
10.338	0.1615		6.655	0.0834		85.681	0.1776		85.684	0.1283		85.619	0.1776		85.683	0.1283
10.376	0.1615		6.679	0.0834		86	0.1776		85.997	0.1283		85.933	0.1776		85.997	0.1287
10.414	0.1612		6.704	0.0837		86.313	0.1773		86.312	0.1283		86.247	0.1776		86.31	0.1287
10.452	0.1615		6.728	0.0837		86.626	0.1773		86.626	0.1283		86.56	0.1776		86.624	0.1287
10.49	0.1612		6.74	0.0837		86.94	0.1773		86.94	0.1283		86.874	0.1776		86.937	0.1287
10.529	0.1615		6.765	0.0837		87.253	0.1773		87.253	0.1287		87.187	0.1773		87.251	0.1287
10.566	0.1615		6.789	0.0837		87.567	0.1773		87.571	0.1287		87.187	0.1773		87.564	0.1287
10.604	0.1612		6.813	0.084		87.883	0.177		87.885	0.1283		87.662	0.1773		87.878	0.1287
10.643	0.1615		6.838	0.084		88.197	0.177		88.198	0.1287		87.975	0.1773		88.192	0.1287
10.68	0.1615		6.862	0.084		88.51	0.177		88.516	0.1283		88.293	0.177		88.505	0.1287
10.718	0.1612		6.886	0.0843		88.824	0.177		88.83	0.1287		88.607	0.177		88.82	0.1287
10.757	0.1615		6.911	0.0843		89.138	0.177		89.144	0.1287		88.92	0.177		89.133	0.1287
10.794	0.1615		6.935	0.0843		89.451	0.1767		89.458	0.1287		89.234	0.177		89.447	0.1287
10.832	0.1612		6.959	0.0846		89.765	0.1767		89.772	0.1287		89.548	0.177		89.76	0.1287
10.871	0.1615		6.984	0.0846		90.079	0.1767		90.086	0.1287		89.862	0.177		90.075	0.129
10.908	0.1615		7.009	0.0846		90.393	0.1767		90.4	0.1287		90.176	0.1767		90.391	0.1287
10.946	0.1615		7.033	0.0846		90.706	0.1767		90.717	0.1287		90.49	0.1767		90.705	0.129
10.985	0.1615		7.058	0.0846		91.02	0.1767		91.031	0.1287		90.803	0.1767		91.019	0.129
11.022	0.1615		7.082	0.0846		91.339	0.1767		91.345	0.1287		91.117	0.1767		91.333	0.129
11.06	0.1615		7.106	0.0849		91.652	0.1764		91.658	0.1287		91.273	0.1767		91.646	0.129
11.099	0.1615		7.131	0.0849		91.966	0.1764		91.972	0.1287		91.748	0.1767		91.959	0.129
11.136	0.1615		7.156	0.0849		92.28	0.1764		92.285	0.1287		92.065	0.1764		92.273	0.129
11.155	0.1615		7.179	0.0853		92.599	0.1764		92.599	0.129		92.379	0.1764		92.587	0.129
11.194	0.1615		7.204	0.0853		92.913	0.1764		92.756	0.1287		92.692	0.1764		92.901	0.129
11.232	0.1615		7.229	0.0853		93.226	0.1761		93.07	0.1287		93.006	0.1764		93.215	0.129
11.27	0.1612		7.253	0.0856		93.54	0.1761		93.227	0.129		93.32	0.1764		93.371	0.129
11.308	0.1615		7.277	0.0856		93.854	0.1761		93.702	0.129		93.633	0.1764		93.685	0.1293
11.346	0.1615		7.302	0.0856		94.167	0.1761		94.016	0.129		93.953	0.1761		93.999	0.1293
11.384	0.1615		7.326	0.0856		94.329	0.1761		94.33	0.129		94.266	0.1761		94.311	0.1293
11.423	0.1615		7.35	0.0856		94.642	0.1761		94.643	0.129		94.579	0.1761		94.624	0.1293
11.461	0.1615		7.375	0.0856		94.956	0.1761		94.957	0.129		94.893	0.1761		94.938	0.1293
11.498	0.1615		7.399	0.0859		95.27	0.1758		95.27	0.129		95.207	0.1761		95.252	0.1293
11.537	0.1615		7.423	0.0859		95.587	0.1758		95.584	0.129		95.521	0.1758		95.569	0.1293
11.575	0.1615		7.448	0.0859		95.9	0.1758		95.898	0.129		95.835	0.1758		95.882	0.1293
11.614	0.1615		7.472	0.0862		96.214	0.1758		96.212	0.129		96.148	0.1758		96.196	0.1296
11.652	0.1615		7.496	0.0862		96.371	0.1758		96.526	0.129		96.462	0.1758		96.51	0.1296
11.689	0.1615		7.521	0.0862		96.846	0.1758		96.84	0.129		96.775	0.1758		96.829	0.1293
11.728	0.1615		7.545	0.0865		97.163	0.1755		97.154	0.129		97.089	0.1758		97.143	0.1296
11.766	0.1615		7.57	0.0862		97.477	0.1758		97.468	0.1293		97.402	0.1758		97.456	0.1296
11.804	0.1615		7.594	0.0865		97.79	0.1755		97.782	0.1293		97.715	0.1755		97.77	0.1296
11.843	0.1615		7.619	0.0865		98.104	0.1755		98.095	0.1293		98.028	0.1755		98.085	0.1296
11.881	0.1615		7.643	0.0865		98.418	0.1755		98.409	0.1293		98.341	0.1755		98.399	0.1296
11.918	0.1615		7.667	0.0865		98.732	0.1755		98.723	0.1293		98.655	0.1755		98.713	0.1296
11.957	0.1615		7.692	0.0868		99.046	0.1755		99.037	0.1293		98.969	0.1755		99.026	0.1296
11.995	0.1615		7.717	0.0868		99.36	0.1755		99.351	0.1293		99.283	0.1755		99.34	0.1299
12.034	0.1615		7.74	0.0868		99.674	0.1755		99.664	0.1293		99.439	0.1755		99.654	0.1299
12.072	0.1615		7.765	0.0871		99.988	0.1752		99.978	0.1293		99.919	0.1755		99.967	0.1299
12.11	0.1615		7.79	0.0868		100.302	0.1752		100.292	0.1293		100.232	0.1752		100.281	0.1299
12.148	0.1615		7.814	0.0871		100.616	0.1752		100.606	0.1293		100.546	0.1752		100.594	0.1299
12.186	0.1615		7.826	0.0871		100.93	0.1752		100.92	0.1296		100.859	0.1752		100.909	0.1299
12.224	0.1615		7.85	0.0871		101.247	0.1752		101.233	0.1296		101.016	0.1752		101.222	0.1302
12.263	0.1615		7.875	0.0871		101.565	0.1752		101.547	0.1296		101.334	0.1752		101.536	0.1302
12.3	0.1615		7.899	0.0874		101.878	0.1749		101.861	0.1296		101.652	0.1752		101.85	0.1302
12.338	0.1615		7.924	0.0874		102.191	0.1749		102.175	0.1296		101.966	0.1749		102.169	0.1302
12.377	0.1615		7.949	0.0874		102.505	0.1749		102.489	0.1296		102.28	0.1749		102.483	0.1302
12.414	0.1615		7.973	0.0874		102.819	0.1749		102.803	0.1296		102.594	0.1749		102.796	0.1302
12.452	0.1615		7.997	0.0874		103.132	0.1749		103.116	0.1296		102.908	0.1749		103.12	0.1302
12.491	0.1615		8.022	0.0877		103.446	0.1749		103.43	0.1296		103.221	0.1749		103.433	0.1305
12.528	0.1615		8.046	0.0877		103.76	0.1749		103.743	0.1296		103.535	0.1749		103.747	0.1302
12.547	0.1615		8.071	0.0877		104.074	0.1745		104.061	0.1299		103.848	0.1749		104.06	0.1305
12.586	0.1615		8.095	0.0877		104.387	0.1745		104.375	0.1299		104.162	0.1749		104.374	0.1305
12.624	0.1615		8.12	0.0877		104.701	0.1745		104.689	0.1299		104.475	0.1745		104.688	0.1305
12.661	0.1615		8.144	0.088		105.015	0.1745		105.002	0.1299		104.788	0.1745		105	0.1305
12.7	0.1615		8.168	0.088		105.328	0.1745		105.317	0.1299		105.102	0.1745		105.314	0.1308
12.738	0.1615		8.193	0.088		105.642	0.1745		105.63	0.1299		105.415	0.1745		105.627	0.1308
12.776	0.1615		8.217	0.088		105.956	0.1745		105.787	0.1299		105.729	0.1745		105.939	0.1308
12.814	0.1615		8.241	0.0884		106.269	0.1745		106.263	0.1299		106.042	0.1745		106.258	0.1308
12.852	0.1615		8.266	0.0884		106.583	0.1742		106.578	0.1299		106.356	0.1742		106.572	0.1308
12.89	0.1615		8.291	0.0884		106.897	0.1742		106.891	0.1299		106.669	0.1742		106.733	0.1308
12.929	0.1615		8.314	0.0884		107.21	0.1742		107.205	0.1302		106.983	0.1742		107.046	0.1308
12.967	0.1615		8.339	0.0884		107.524	0.1742		107.362	0.1302		107.297	0.1742		107.36	0.1308
13.004	0.1615		8.364	0.0887		107.839	0.1742		107.676	0.1302		107.611	0.1742		107.674	0.1311
13.043	0.1615		8.388	0.0887		107.995	0.1742		107.99	0.1302		107.924	0.1742		107.993	0.1311
13.081	0.1615		8.413	0.0887		108.309	0.1739		108.304	0.1302		108.238	0.1742		108.307	0.1311
13.118	0.1615		8.438	0.0887		108.623	0.1739		108.617	0.1302		108.552	0.1742		108.464	0.1311
13.157	0.1615		8.461	0.0887		108.942	0.1739		108.931	0.1302		108.866	0.1739		108.938	0.1311
13.195	0.1615		8.486	0.089		109.098	0.1739		109.245	0.1302		109.18	0.1739		109.252	0.1314
13.232	0.1615		8.511	0.089		109.571	0.1739		109.56	0.1305		109.494	0.1742		109.566	0.1314
13.271	0.1615		8.535	0.089		109.887	0.1739		109.874	0.1305		109.808	0.1739		109.88	0.1314
13.309	0.1615		8.559	0.089		110.206	0.1739		110.188	0.1305		110.122	0.1739		110.194	0.1314
13.346	0.1615		8.584	0.089		110.524	0.1739		110.506	0.1305		110.436	0.1739		110.507	0.1314
13.385	0.1615		8.608	0.0893		110.838	0.1733		110.819	0.1305		110.75	0.1733		110.821	0.1314
13.423	0.1615		8.632	0.0893		111.151	0.1733		111.137	0.1305		111.063	0.1739		111.135	0.1318
13.46	0.1615		8.657	0.0893		111.464	0.1733		111.45	0.1305		111.377	0.1733		111.45	0.1318
13.499	0.1615		8.681	0.0896		111.778	0.1733		111.764	0.1308		111.691	0.1733		111.763	0.1318
13.518	0.1615		8.705	0.0893		112.092	0.1733		112.078	0.1305		112.005	0.1733		112.077	0.1318
13.576	0.1615		8.73	0.0896		112.405	0.1733		112.392	0.1308		112.323	0.1733		112.396	0.1318
13.614	0.1615		8.755	0.0896		112.719	0.173		112.708	0.1308		112.636	0.1733		112.709	0.1321
13.652	0.1615		8.767	0.0896		113.033	0.173		113.022	0.1308		112.95	0.1733		113.023	0.1321
13.69	0.1615		8.792	0.0896		113.346	0.173		113.339	0.1308		113.264	0.1733		113.337	0.1321
13.728	0.1615		8.815	0.0896		113.661	0.173		113.652	0.1308		113.578	0.173		113.65	0.1321
13.766	0.1615		8.84	0.0899		113.974	0.173		113.965	0.1308		113.892	0.173		113.969	0.1321
13.805	0.1615		8.865	0.0899		114.288	0.173		114.278	0.1311		114.205	0.173		114.282	0.1321
13.843	0.1615		8.888	0.0899		114.602	0.173		114.592	0.1311		114.519	0.173		114.597	0.1324
13.882	0.1615		8.913	0.0899		114.916	0.1727		114.911	0.1311		114.832	0.173		114.911	0.1324
13.919	0.1615		8.938	0.0902		115.23	0.1727		115.225	0.1311		115.146	0.173		115.228	0.1324
13.957	0.1615		8.962	0.0902		115.544	0.1727		115.538	0.1311		115.303	0.173		115.546	0.1324
13.996	0.1615		8.986	0.0902		115.858	0.1727		115.852	0.1311		115.619	0.1727		115.859	0.1324
14.015	0.1615		9.011	0.0902		116.172	0.1727		116.166	0.1311		115.933	0.173		116.178	0.1327
14.053	0.1615		9.023	0.0902		116.486	0.1727		116.48	0.1314		116.247	0.1727		116.492	0.1327
14.092	0.1615		9.059	0.0902		116.8	0.1727		116.793	0.1314		116.561	0.1727		116.805	0.1327
14.13	0.1615		9.084	0.0905		117.114	0.1727		117.107	0.1314		116.878	0.1727		117.119	0.1327
14.167	0.1615		9.109	0.0905		117.427	0.1727		117.426	0.1314		117.192	0.1727		117.433	0.133
14.206	0.1615		9.132	0.0905		117.741	0.1724		117.74	0.1314		117.505	0.1727		117.747	0.133
14.244	0.1615		9.157	0.0905		118.055	0.1724		118.054	0.1314		117.819	0.1727		118.061	0.133
14.281	0.1615		9.182	0.0908		118.374	0.1724		118.211	0.1314		118.132	0.1724		118.375	0.133
14.32	0.1615		9.206	0.0908		118.692	0.1724		118.685	0.1318		118.449	0.1727		118.689	0.133
14.358	0.1615		9.23	0.0908		119.006	0.1724		118.999	0.1318		118.763	0.1724		118.845	0.133
14.396	0.1615		9.255	0.0908		119.32	0.1724		119.313	0.1318		119.077	0.1724		119.161	0.1333
14.434	0.1615		9.279	0.0908		119.639	0.1724		119.627	0.1318		119.391	0.1724		119.475	0.1333
14.472	0.1615		9.303	0.0908		119.955	0.1721		119.941	0.1321		119.704	0.1724		119.788	0.1333
14.51	0.1615		9.328	0.0911		120.112	0.1721		120.255	0.1321		120.018	0.1724		120.103	0.1336
14.549	0.1615		9.353	0.0911		120.431	0.1724		120.413	0.1321		120.332	0.1724		120.416	0.1336
14.587	0.1615		9.376	0.0911		120.745	0.1721		120.727	0.1321		120.645	0.1724		120.73	0.1333
14.624	0.1615		9.401	0.0911		121.059	0.1721		121.041	0.1321		120.959	0.1724		121.046	0.1336
14.663	0.1615		9.426	0.0911		121.373	0.1721		121.354	0.1321		121.273	0.1721		121.36	0.1336
14.701	0.1615		9.45	0.0915		121.53	0.1721		121.668	0.1324		121.587	0.1721		121.674	0.1336
14.738	0.1615		9.475	0.0915		122.008	0.1721		121.982	0.1324		121.903	0.1721		121.988	0.1336
14.777	0.1615		9.499	0.0915		122.322	0.1721		122.296	0.1324		122.217	0.1721		122.302	0.1339
14.815	0.1615		9.523	0.0915		122.636	0.1718		122.609	0.1324		122.531	0.1721		122.615	0.1339
14.852	0.1615		9.548	0.0915		122.95	0.1718		122.923	0.1324		122.844	0.1721		122.929	0.1339
14.891	0.1615		9.572	0.0915		123.264	0.1718		123.238	0.1324		123.163	0.1718		123.242	0.1339
14.929	0.1615		9.596	0.0918		123.578	0.1718		123.551	0.1327		123.476	0.1721		123.556	0.1339
14.966	0.1615		9.621	0.0918		123.894	0.1718		123.865	0.1327		123.79	0.1718		123.87	0.1342
15.005	0.1615		9.645	0.0918		124.208	0.1718		124.179	0.1327		124.103	0.1718		124.183	0.1342
15.043	0.1615		9.67	0.0918		124.522	0.1718		124.492	0.1327		124.417	0.1718		124.497	0.1342
15.08	0.1615		9.694	0.0918		124.835	0.1718		124.807	0.133		124.736	0.1718		124.811	0.1349
15.119	0.1615		9.718	0.0921		125.149	0.1718		125.121	0.133		125.05	0.1718		125.125	0.1342
15.157	0.1615		9.743	0.0921		125.464	0.1714		125.434	0.133		125.364	0.1718		125.438	0.1349
15.194	0.1615		9.767	0.0921		125.778	0.1714		125.748	0.133		125.677	0.1718		125.752	0.1349
15.233	0.1615		9.791	0.0921		126.092	0.1714		126.065	0.133		125.99	0.1718		126.066	0.1349
15.271	0.1615		9.816	0.0921		126.406	0.1714		126.379	0.1333		126.309	0.1714		126.38	0.1349
15.31	0.1615		9.84	0.0921		126.72	0.1714		126.693	0.1333		126.622	0.1714		126.694	0.1352
15.347	0.1615		9.864	0.0924		127.034	0.1714		127.007	0.1333		126.936	0.1714		127.007	0.1352
15.385	0.1615		9.889	0.0924		127.347	0.1714		127.321	0.1336		127.25	0.1714		127.321	0.1352
15.424	0.1615		9.901	0.0924		127.661	0.1714		127.635	0.1333		127.567	0.1714		127.639	0.1352
15.461	0.1615		9.926	0.0924		127.975	0.1711		127.949	0.1336		127.881	0.1714		127.957	0.1355
15.499	0.1615		9.95	0.0924		128.289	0.1711		128.263	0.1336		128.194	0.1714		128.272	0.1355
15.538	0.1615		9.974	0.0927		128.602	0.1711		128.577	0.1336		128.508	0.1711		128.585	0.1355
15.576	0.1615		9.999	0.0927		128.916	0.1711		128.892	0.1339		128.669	0.1711		128.901	0.1355
15.613	0.1615		10.024	0.0927		129.23	0.1711		129.205	0.1339		128.982	0.1711		129.215	0.1358
15.652	0.1615		10.047	0.0927		129.544	0.1711		129.519	0.1339		129.296	0.1711		129.534	0.1358
15.69	0.1615		10.072	0.0927		129.858	0.1711		129.837	0.1339		129.61	0.1711		129.852	0.1358
15.708	0.1615		10.097	0.0927		130.171	0.1711		130.151	0.1339		129.924	0.1711		130.166	0.1358
15.746	0.1615		10.121	0.093		130.485	0.1711		130.465	0.1342		130.238	0.1711		130.479	0.1358
15.785	0.1615		10.145	0.093		130.798	0.1708		130.784	0.1342		130.552	0.1711		130.794	0.1361
15.822	0.1615		10.17	0.093		131.117	0.1708		130.941	0.1342		130.866	0.1711		131.113	0.1361
15.86	0.1615		10.194	0.093		131.431	0.1708		131.416	0.1349		131.179	0.1708		131.426	0.1361
15.88	0.1615		10.218	0.093		131.745	0.1708		131.729	0.1349		131.492	0.1708		131.739	0.1364
15.937	0.1615		10.243	0.0933		132.058	0.1708		132.043	0.1342		131.806	0.1708		132.053	0.1364
15.976	0.1615		10.267	0.0933		132.373	0.1708		132.357	0.1349		132.12	0.1708		132.21	0.1364
16.013	0.1615		10.292	0.0933		132.686	0.1708		132.67	0.1349		132.434	0.1708		132.524	0.1364
16.051	0.1615		10.316	0.0933		133.005	0.1708		132.984	0.1352		132.747	0.1705		132.838	0.1364
16.09	0.1615		10.341	0.0933		133.319	0.1705		133.298	0.1352		133.061	0.1705		133.155	0.1364
16.128	0.1615		10.365	0.0933		133.632	0.1705		133.612	0.1352		133.373	0.1708		133.469	0.1367
16.166	0.1615		10.39	0.0936		133.946	0.1705		133.926	0.1352		133.686	0.1705		133.783	0.1367
16.204	0.1615		10.402	0.0936		134.103	0.1705		134.24	0.1355		134	0.1705		134.097	0.1367
16.242	0.1615		10.439	0.0936		134.259	0.1705		134.554	0.1355		134.314	0.1705		134.415	0.137
16.28	0.1615		10.464	0.0936		134.734	0.1705		134.71	0.1355		134.627	0.1705		134.729	0.137
16.319	0.1615		10.488	0.0936		135.048	0.1705		135.024	0.1358		134.941	0.1705		135.043	0.137
16.356	0.1615		10.513	0.0936		135.362	0.1702		135.338	0.1358		135.254	0.1705		135.357	0.1373
16.394	0.1615		10.537	0.0936		135.675	0.1705		135.651	0.1358		135.568	0.1702		135.671	0.137
16.433	0.1615		10.561	0.0939		135.989	0.1702		135.969	0.1361		135.884	0.1702		135.985	0.1373
16.47	0.1615		10.586	0.0939		136.304	0.1702		136.282	0.1361		136.198	0.1702		136.298	0.1373
16.508	0.1615		10.61	0.0939		136.618	0.1702		136.597	0.1361		136.512	0.1702		136.612	0.1376
16.547	0.1615		10.634	0.0939		136.932	0.1702		136.91	0.1361		136.836	0.1702		136.926	0.1376
16.585	0.1615		10.659	0.0939		137.245	0.1702		137.228	0.1361		136.995	0.1702		137.24	0.1376
16.622	0.1615		10.683	0.0942		137.562	0.1702		137.542	0.1364		137.313	0.1702		137.554	0.138
16.661	0.1615		10.708	0.0942		137.875	0.1699		137.856	0.1364		137.788	0.1699		137.867	0.138
16.699	0.1615		10.731	0.0942		138.194	0.1699		138.17	0.1364		138.101	0.1699		138.181	0.138
16.736	0.1615		10.756	0.0942		138.508	0.1699		138.484	0.1367		138.42	0.1699		138.495	0.138
16.775	0.1615		10.781	0.0942		138.821	0.1699		138.798	0.1367		138.734	0.1699		138.809	0.1383
16.813	0.1615		10.805	0.0942		139.135	0.1699		139.112	0.1367		139.048	0.1699		139.123	0.138
16.85	0.1615		10.829	0.0946		139.448	0.1699		139.426	0.137		139.362	0.1699		139.437	0.1383
16.889	0.1615		10.854	0.0946		139.762	0.1699		139.74	0.137		139.676	0.1699		139.755	0.1386
16.927	0.1615		10.878	0.0946		140.076	0.1699		140.059	0.1373		139.989	0.1699		140.069	0.1386
16.964	0.1615		10.902	0.0946		140.389	0.1699		140.373	0.1373		140.302	0.1696		140.383	0.1386
17.003	0.1615		10.915	0.0946		140.703	0.1696		140.687	0.1373		140.617	0.1699		140.7	0.1386
17.041	0.1615		10.939	0.0946		141.017	0.1696		141.006	0.1373		140.93	0.1699		141.014	0.1389
17.08	0.1615		10.963	0.0949		141.331	0.1696		141.319	0.1376		141.244	0.1696		141.328	0.1389
17.118	0.1615		10.988	0.0946		141.644	0.1696		141.633	0.1376		141.557	0.1696		141.646	0.1389
17.156	0.1615		11.012	0.0949		141.958	0.1696		141.947	0.138		141.871	0.1696		141.965	0.1392
17.195	0.1618		11.036	0.0949		142.272	0.1696		142.261	0.138		142.027	0.1696		142.279	0.1392
17.213	0.1615		11.061	0.0949		142.585	0.1696		142.575	0.138		142.346	0.1696		142.592	0.1392
17.251	0.1615		11.085	0.0949		142.9	0.1696		142.888	0.1383		142.659	0.1693		142.906	0.1395
17.291	0.1615		11.109	0.0949		143.213	0.1696		143.202	0.1383		142.972	0.1693		143.22	0.1395
17.328	0.1615		11.134	0.0949		143.527	0.1693		143.516	0.1383		143.285	0.1696		143.534	0.1395
17.368	0.1615		11.159	0.0952		143.84	0.1693		143.836	0.1386		143.598	0.1693		143.847	0.1398
17.406	0.1618		11.182	0.0952		144.154	0.1693		144.152	0.1386		143.912	0.1693		144.16	0.1398
17.443	0.1615		11.207	0.0952		144.468	0.1693		144.466	0.1386		144.226	0.1693		144.474	0.1398
17.482	0.1615		11.232	0.0952		144.781	0.1693		144.78	0.1389		144.54	0.1693		144.788	0.1398
17.52	0.1615		11.256	0.0952		145.095	0.1693		145.094	0.1389		144.853	0.1693		145.102	0.1401
17.557	0.1615		11.281	0.0958		145.41	0.1693		145.407	0.1392		145.167	0.1693		145.258	0.1401
17.596	0.1615		11.305	0.0958		145.723	0.169		145.722	0.1392		145.481	0.1693		145.576	0.1401
17.634	0.1615		11.329	0.0958		146.037	0.169		146.035	0.1392		145.794	0.1693		145.89	0.1404
17.671	0.1615		11.354	0.0958		146.351	0.169		146.349	0.1395		146.108	0.169		146.204	0.1404
17.71	0.1615		11.378	0.0958		146.665	0.169		146.667	0.1395		146.422	0.169		146.517	0.1404
17.748	0.1615		11.402	0.0958		146.822	0.169		146.981	0.1395		146.735	0.169		146.831	0.1407
17.785	0.1615		11.427	0.0961		147.299	0.169		147.138	0.1398		147.049	0.169		147.145	0.1407
17.824	0.1615		11.451	0.0958		147.613	0.169		147.452	0.1398		147.363	0.169		147.459	0.1411
17.862	0.1615		11.476	0.0961		147.927	0.169		147.766	0.1398		147.676	0.169		147.776	0.1411
17.899	0.1615		11.488	0.0961		148.083	0.169		148.08	0.1401		147.99	0.169		148.089	0.1411
17.938	0.1615		11.525	0.0961		148.401	0.169		148.399	0.1401		148.303	0.169		148.403	0.1411
17.976	0.1615		11.549	0.0961		148.715	0.169		148.713	0.1404		148.617	0.1687		148.717	0.1414
18.013	0.1618		11.573	0.0961		149.028	0.1687		149.027	0.1404		148.93	0.1687		149.036	0.1417
18.052	0.1615		11.598	0.0964		149.342	0.1687		149.341	0.1407		149.243	0.169		149.349	0.1417
18.09	0.1615		11.623	0.0961		149.656	0.1687		149.655	0.1407		149.557	0.1687		149.663	0.1417
18.128	0.1618		11.646	0.0964		149.969	0.1687		149.969	0.1407		149.713	0.1687		149.976	0.1417
18.166	0.1615		11.671	0.0964		150.283	0.1687		150.283	0.1411		150.19	0.1687		150.29	0.142
18.204	0.1615		11.695	0.0964		150.596	0.1687		150.597	0.1411		150.503	0.1687		150.604	0.142
18.242	0.1618		11.719	0.0964		150.913	0.1683		150.911	0.1414		150.82	0.1687		150.917	0.1423
18.281	0.1618		11.744	0.0964		151.227	0.1687		151.225	0.1414		151.134	0.1687		151.231	0.1423
18.318	0.1618		11.756	0.0964		151.541	0.1683		151.539	0.1414		151.448	0.1687		151.545	0.1423
18.356	0.1618		11.793	0.0967		151.854	0.1683		151.852	0.1417		151.761	0.1683		151.858	0.1426
18.395	0.1618		11.817	0.0967		152.168	0.1683		152.166	0.1417		152.08	0.1683		152.172	0.1426
18.432	0.1615		11.842	0.0967		152.481	0.1683		152.479	0.142		152.393	0.1687		152.486	0.1429
18.47	0.1618		11.866	0.0967		152.795	0.1683		152.793	0.142		152.706	0.1683		152.8	0.1429
18.509	0.1618		11.89	0.0967		153.109	0.1683		153.107	0.1423		153.021	0.1683		153.115	0.1429
18.546	0.1618		11.915	0.0967		153.423	0.1683		153.42	0.1423		153.335	0.1683		153.428	0.1432
18.584	0.1618		11.94	0.097		153.737	0.168		153.734	0.1423		153.648	0.1683		153.743	0.1432
18.623	0.1618		11.963	0.097		154.056	0.168		154.048	0.1426		153.965	0.1683		154.056	0.1435
18.661	0.1618		11.988	0.097		154.37	0.168		154.362	0.1426		154.279	0.1683		154.373	0.1435
18.698	0.1618		12	0.097		154.683	0.168		154.676	0.1429		154.593	0.1683		154.687	0.1438
18.737	0.1615		12.025	0.097		154.997	0.168		154.992	0.1429		154.907	0.1683		155.005	0.1438
18.774	0.1618		12.05	0.097		155.315	0.168		155.306	0.1432		155.221	0.168		155.318	0.1442
18.812	0.1618		12.073	0.097		155.629	0.168		155.62	0.1432		155.537	0.168		155.633	0.1442
18.832	0.1615		12.098	0.0973		155.943	0.168		155.939	0.1435		155.694	0.168		155.95	0.1445
18.87	0.1615		12.123	0.0973		156.257	0.1677		156.253	0.1435		156.007	0.168		156.268	0.1445
18.907	0.1618		12.147	0.0973		156.57	0.168		156.572	0.1438		156.321	0.168		156.582	0.1445
18.946	0.1618		12.171	0.0973		156.889	0.1677		156.885	0.1438		156.635	0.168		156.896	0.1448
18.984	0.1615		12.196	0.0973		157.202	0.168		157.203	0.1442		156.949	0.168		157.213	0.1448
19.021	0.1618		12.22	0.0973		157.516	0.1677		157.517	0.1442		157.263	0.168		157.531	0.1448
19.06	0.1615		12.245	0.0973		157.83	0.1677		157.831	0.1442		157.577	0.168		157.846	0.1451
19.098	0.1618		12.27	0.0977		158.143	0.1677		158.145	0.1445		157.891	0.1677		158.003	0.1454
19.136	0.1615		12.294	0.0977		158.462	0.1677		158.459	0.1445		158.204	0.168		158.317	0.1454
19.175	0.1615		12.318	0.0977		158.776	0.1677		158.773	0.1448		158.518	0.1677		158.631	0.1454
19.212	0.1618		12.343	0.0977		159.09	0.1677		159.086	0.1448		158.832	0.1677		158.944	0.1457
19.25	0.1615		12.367	0.0977		159.404	0.1674		159.4	0.1448		159.146	0.1677		159.26	0.146
19.289	0.1615		12.391	0.0977		159.561	0.1674		159.713	0.1451		159.459	0.1677		159.573	0.146
19.327	0.1618		12.416	0.0977		160.036	0.1674		160.027	0.1454		159.773	0.1677		159.887	0.1463
19.364	0.1615		12.441	0.0977		160.35	0.1674		160.341	0.1454		160.087	0.1677		160.2	0.1463
19.403	0.1615		12.465	0.098		160.664	0.1674		160.655	0.1457		160.401	0.1677		160.514	0.1463
19.441	0.1615		12.477	0.098		160.977	0.1674		160.968	0.1457		160.715	0.1677		160.827	0.1466
19.478	0.1615		12.514	0.098		161.291	0.1674		161.125	0.1457		161.031	0.1674		161.142	0.1466
19.517	0.1618		12.539	0.098		161.448	0.1671		161.439	0.146		161.345	0.1674		161.456	0.1469
19.555	0.1615		12.563	0.0983		161.767	0.1671		161.753	0.146		161.658	0.1674		161.77	0.1473
19.592	0.1615		12.587	0.0983		162.081	0.1671		162.066	0.1463		161.972	0.1674		162.084	0.1473
19.631	0.1618		12.611	0.098		162.395	0.1671		162.38	0.1463		162.128	0.1674		162.398	0.1473
19.669	0.1615		12.636	0.0983		162.709	0.1671		162.694	0.1466		162.604	0.1674		162.712	0.1479
19.706	0.1615		12.661	0.0983		163.023	0.1671		163.008	0.1466		162.917	0.1674		163.025	0.1479
19.746	0.1618		12.684	0.0983		163.337	0.1671		163.322	0.1469		163.231	0.1674		163.339	0.1482
19.783	0.1615		12.709	0.0983		163.653	0.1671		163.635	0.1469		163.549	0.1674		163.653	0.1482
19.823	0.1618		12.734	0.0983		163.967	0.1671		163.948	0.1473		163.863	0.1671		163.967	0.1485
19.86	0.1615		12.758	0.0983		164.281	0.1668		164.261	0.1473		164.175	0.1671		164.281	0.1485
19.898	0.1615		12.782	0.0986		164.599	0.1668		164.575	0.1479		164.489	0.1671		164.595	0.1488
19.936	0.1615		12.807	0.0986		164.912	0.1668		164.889	0.1479		164.802	0.1671		164.91	0.1491
19.975	0.1615		12.831	0.0986		165.226	0.1668		165.203	0.1482		165.116	0.1671		165.223	0.1491
20.012	0.1615		12.855	0.0986		165.539	0.1668		165.52	0.1482		165.43	0.1671		165.537	0.1491
20.051	0.1618		12.88	0.0986		165.853	0.1668		165.843	0.1485		165.743	0.1671		165.852	0.1494
20.089	0.1615		12.905	0.0986		166.167	0.1668		166.156	0.1485		166.057	0.1671		166.165	0.1494
20.128	0.1615		12.928	0.0986		166.479	0.1668		166.47	0.1488		166.371	0.1671		166.479	0.1497
20.166	0.1615		12.953	0.0986		166.792	0.1668		166.784	0.1488		166.686	0.1671		166.793	0.15
20.203	0.1615		12.978	0.0989		167.107	0.1668		167.097	0.1491		166.999	0.1671		167.107	0.15
20.242	0.1618		13.001	0.0989		167.421	0.1665		167.411	0.1491		167.313	0.1668		167.424	0.15
20.28	0.1615		13.014	0.0989		167.736	0.1665		167.729	0.1494		167.626	0.1668		167.738	0.1504
20.318	0.1615		13.038	0.0989		168.05	0.1665		168.042	0.1494		167.94	0.1668		168.052	0.1504
20.338	0.1618		13.062	0.0989		168.363	0.1665		168.356	0.1497		168.253	0.1668		168.366	0.1507
20.375	0.1618		13.087	0.0989		168.677	0.1665		168.513	0.1497		168.567	0.1668		168.679	0.151
20.413	0.1615		13.112	0.0989		168.991	0.1665		168.988	0.15		168.884	0.1668		168.993	0.151
20.45	0.1615		13.135	0.0989		169.306	0.1665		169.302	0.1504		169.198	0.1668		169.307	0.1513
20.489	0.1618		13.16	0.0989		169.619	0.1665		169.615	0.1504		169.512	0.1668		169.464	0.1513
20.527	0.1618		13.185	0.0989		169.933	0.1662		169.929	0.1507		169.826	0.1665		169.939	0.1513
20.566	0.1618		13.209	0.0992		170.247	0.1662		170.086	0.1507		170.14	0.1665		170.253	0.1516
20.585	0.1615		13.234	0.0992		170.561	0.1662		170.562	0.151		170.453	0.1665		170.567	0.1516
20.642	0.1615		13.258	0.0992		170.875	0.1662		170.876	0.151		170.61	0.1665		170.881	0.1519
20.681	0.1615		13.282	0.0992		171.189	0.1662		171.189	0.1513		170.925	0.1665		171.194	0.1519
20.719	0.1615		13.307	0.0992		171.502	0.1662		171.503	0.1516		171.238	0.1665		171.509	0.1522
20.758	0.1615		13.331	0.0992		171.816	0.1662		171.817	0.1516		171.552	0.1665		171.822	0.1525
20.796	0.1615		13.355	0.0992		172.134	0.1662		172.131	0.1519		171.866	0.1665		172.136	0.1525
20.833	0.1615		13.38	0.0992		172.448	0.1662		172.444	0.1519		172.184	0.1665		172.45	0.1528
20.872	0.1615		13.404	0.0995		172.767	0.1659		172.758	0.1522		172.497	0.1665		172.607	0.1528
20.91	0.1618		13.429	0.0995		173.083	0.1662		173.072	0.1522		172.811	0.1665		172.921	0.1528
20.948	0.1615		13.453	0.0995		173.397	0.1659		173.385	0.1525		173.125	0.1665		173.235	0.1531
20.987	0.1615		13.477	0.0995		173.711	0.1659		173.699	0.1525		173.439	0.1662		173.549	0.1535
21.025	0.1618		13.502	0.0995		174.025	0.1659		174.013	0.1528		173.756	0.1662		173.862	0.1535
21.064	0.1615		13.526	0.0995		174.338	0.1659		174.327	0.1528		174.069	0.1662		174.176	0.1538
21.101	0.1615		13.55	0.0998		174.495	0.1659		174.641	0.1531		174.226	0.1662		174.491	0.1538
21.139	0.1615		13.575	0.0998		174.814	0.1659		174.798	0.1531		174.701	0.1662		174.806	0.1541
21.176	0.1615		13.599	0.0998		175.128	0.1659		175.112	0.1535		175.014	0.1662		175.12	0.1541
21.216	0.1618		13.624	0.0998		175.441	0.1659		175.425	0.1535		175.328	0.1662		175.433	0.1544
21.253	0.1615		13.648	0.0998		175.755	0.1659		175.739	0.1538		175.642	0.1662		175.746	0.1547
21.292	0.1615		13.672	0.0998		176.068	0.1656		176.053	0.1541		175.955	0.1662		176.06	0.1547
21.33	0.1618		13.697	0.0998		176.387	0.1659		176.367	0.1541		176.269	0.1659		176.374	0.1547
21.367	0.1615		13.722	0.0998		176.702	0.1656		176.681	0.1541		176.582	0.1659		176.688	0.155
21.406	0.1615		13.746	0.0998		177.016	0.1656		176.995	0.1544		176.897	0.1662		177.002	0.155
21.444	0.1615		13.77	0.1001		177.329	0.1656		177.308	0.1544		177.21	0.1659		177.315	0.1553
21.481	0.1615		13.795	0.0998		177.486	0.1656		177.625	0.1547		177.524	0.1659		177.628	0.1556
21.52	0.1615		13.819	0.1001		177.969	0.1656		177.782	0.1547		177.838	0.1659		177.942	0.1556
21.558	0.1615		13.843	0.1001		178.282	0.1656		178.257	0.155		178.152	0.1659		178.255	0.1559
21.595	0.1615		13.868	0.1001		178.596	0.1656		178.57	0.1553		178.465	0.1659		178.569	0.1559
21.634	0.1618		13.893	0.1001		178.91	0.1652		178.882	0.1553		178.782	0.1659		178.882	0.1559
21.672	0.1615		13.917	0.1001		179.223	0.1656		179.195	0.1556		179.099	0.1659		179.196	0.1563
21.709	0.1615		13.942	0.1001		179.537	0.1656		179.509	0.1556		179.412	0.1659		179.51	0.1566
21.748	0.1618		13.966	0.1004		179.851	0.1652		179.823	0.1559		179.725	0.1656		179.826	0.1566
21.767	0.1615		13.991	0.1001		180.164	0.1652		180.137	0.1563		180.042	0.1656		180.144	0.1569
21.805	0.1615		14.003	0.1004		180.478	0.1652		180.451	0.1563		180.356	0.1656		180.458	0.1569
21.842	0.1618		14.027	0.1004		180.792	0.1652		180.765	0.1563		180.67	0.1656		180.771	0.1569
21.881	0.1618		14.052	0.1004		181.106	0.1652		181.079	0.1566		180.987	0.1656		181.089	0.1572
21.919	0.1615		14.076	0.1004		181.419	0.1652		181.397	0.1566		181.3	0.1656		181.403	0.1575
21.956	0.1618		14.1	0.1004		181.733	0.1652		181.711	0.1569		181.614	0.1656		181.56	0.1575
21.995	0.1615		14.125	0.1004		182.047	0.1652		182.025	0.1569		181.932	0.1656		182.035	0.1578
22.033	0.1615		14.149	0.1004		182.361	0.1649		182.339	0.1572		182.245	0.1656		182.349	0.1578
22.07	0.1615		14.173	0.1004		182.675	0.1649		182.653	0.1572		182.558	0.1656		182.662	0.1581
22.109	0.1615		14.198	0.1004		182.989	0.1649		182.966	0.1575		182.871	0.1656		182.98	0.1581
22.147	0.1618		14.223	0.1008		183.303	0.1649		183.28	0.1575		183.184	0.1652		183.293	0.1584
22.184	0.1618		14.247	0.1008		183.617	0.1649		183.599	0.1578		183.498	0.1652		183.607	0.1587
22.223	0.1615		14.271	0.1008		183.93	0.1649		183.912	0.1578		183.812	0.1652		183.921	0.1587
22.26	0.1618		14.295	0.1008		184.244	0.1649		184.226	0.1581		184.125	0.1652		184.235	0.1587
22.298	0.1618		14.32	0.1008		184.401	0.1649		184.54	0.1584		184.281	0.1652		184.548	0.159
22.337	0.1615		14.344	0.1008		184.876	0.1649		184.854	0.1584		184.595	0.1652		184.862	0.1594
22.375	0.1618		14.369	0.1008		185.189	0.1649		185.168	0.1587		184.909	0.1652		185.176	0.1594
22.414	0.1615		14.393	0.1008		185.503	0.1649		185.482	0.1587		185.222	0.1652		185.49	0.1594
22.451	0.1618		14.417	0.1011		185.817	0.1646		185.795	0.159		185.535	0.1652		185.804	0.1597
22.49	0.1618		14.442	0.1011		186.131	0.1646		186.109	0.159		185.849	0.1652		186.118	0.16
22.529	0.1615		14.467	0.1011		186.444	0.1646		186.422	0.1594		186.162	0.1652		186.274	0.16
22.567	0.1618		14.478	0.1011		186.758	0.1646		186.736	0.1594		186.476	0.1652		186.593	0.1603
22.606	0.1618		14.516	0.1011		187.072	0.1646		187.05	0.1597		186.79	0.1649		186.906	0.1603
22.643	0.1615		14.54	0.1011		187.386	0.1646		187.364	0.1597		187.111	0.1649		187.219	0.1609
22.681	0.1618		14.564	0.1011		187.7	0.1646		187.678	0.16		187.425	0.1649		187.533	0.1609
22.72	0.1618		14.589	0.1014		188.014	0.1646		187.992	0.1603		187.738	0.1649		187.846	0.1612
22.758	0.1618		14.613	0.1014		188.328	0.1646		188.305	0.1603		188.052	0.1649		188.16	0.1612
22.796	0.1618		14.637	0.1014		188.485	0.1646		188.619	0.1603		188.366	0.1649		188.474	0.1612
22.835	0.1615		14.662	0.1014		188.799	0.1643		188.933	0.1609		188.683	0.1646		188.788	0.1615
22.872	0.1618		14.686	0.1014		189.112	0.1643		189.246	0.1609		188.997	0.1646		189.101	0.1618
22.912	0.1618		14.711	0.1014		189.426	0.1643		189.403	0.1612		189.311	0.1649		189.415	0.1618
22.95	0.1618		14.735	0.1014		189.74	0.1643		189.718	0.1612		189.624	0.1646		189.729	0.1621
22.987	0.1618		14.76	0.1014		190.054	0.1643		190.032	0.1615		189.942	0.1646		190.043	0.1621
23.026	0.1618		14.784	0.1017		190.367	0.1643		190.344	0.1615		190.26	0.1646		190.356	0.1621
23.064	0.1618		14.809	0.1017		190.681	0.1643		190.656	0.1615		190.574	0.1646		190.67	0.1625
23.102	0.1618		14.833	0.1017		190.995	0.164		190.97	0.1618		190.888	0.1646		190.983	0.1628
23.122	0.1618		14.858	0.1017		191.312	0.1643		191.284	0.1621		191.207	0.1646		191.297	0.1628
23.159	0.1618		14.882	0.1017		191.626	0.164		191.598	0.1621		191.52	0.1646		191.611	0.1631
23.197	0.1618		14.907	0.1017		191.939	0.1643		191.911	0.1625		191.834	0.1646		191.925	0.1631
23.236	0.1618		14.931	0.1017		192.254	0.164		192.225	0.1625		192.152	0.1643		192.238	0.1634
23.274	0.1618		14.955	0.1017		192.567	0.164		192.539	0.1628		192.466	0.1646		192.552	0.1634
23.311	0.1618		14.98	0.102		192.886	0.164		192.858	0.1628		192.78	0.1643		192.866	0.1637
23.35	0.1618		15.004	0.102		193.2	0.164		193.171	0.1631		193.094	0.1643		193.185	0.1637
23.388	0.1618		15.028	0.102		193.514	0.164		193.328	0.1631		193.407	0.1643		193.499	0.164
23.426	0.1618		15.053	0.102		193.834	0.164		193.806	0.1634		193.721	0.1643		193.812	0.164
23.464	0.1618		15.077	0.102		194.148	0.1637		194.12	0.1637		194.035	0.1643		194.129	0.1643
23.502	0.1618		15.089	0.102		194.462	0.164		194.434	0.1637		194.349	0.1643		194.443	0.1643
23.54	0.1618		15.114	0.102		194.775	0.1637		194.747	0.1637		194.662	0.164		194.76	0.1643
23.579	0.1618		15.138	0.102		195.088	0.1637		195.061	0.164		194.975	0.164		195.074	0.1646
23.616	0.1618		15.162	0.102		195.402	0.1637		195.374	0.1643		195.293	0.164		195.388	0.1646
23.654	0.1618		15.187	0.1023		195.715	0.1637		195.688	0.1643		195.607	0.164		195.701	0.1649
23.693	0.1618		15.211	0.1023		196.029	0.1637		196.002	0.1646		195.92	0.164		196.015	0.1649
23.731	0.1618		15.236	0.1023		196.344	0.1637		196.315	0.1646		196.239	0.164		196.329	0.1652
23.77	0.1618		15.26	0.1023		196.658	0.1637		196.629	0.1649		196.552	0.164		196.642	0.1652
23.807	0.1618		15.285	0.1023		196.974	0.1637		196.943	0.1649		196.866	0.164		196.956	0.1656
23.845	0.1618		15.309	0.1023		197.287	0.1637		197.27	0.1652		197.023	0.164		197.269	0.1656
23.884	0.1618		15.333	0.1023		197.6	0.1637		197.584	0.1652		197.337	0.164		197.582	0.1659
23.921	0.1618		15.358	0.1023		197.914	0.1634		197.901	0.1656		197.651	0.1637		197.896	0.1659
23.959	0.1618		15.382	0.1023		198.228	0.1637		198.214	0.1656		197.965	0.1637		198.209	0.1662
23.998	0.1618		15.406	0.1026		198.542	0.1637		198.528	0.1656		198.279	0.1637		198.522	0.1665
24.036	0.1618		15.431	0.1026		198.86	0.1634		198.842	0.1659		198.593	0.1637		198.84	0.1665
24.074	0.1618		15.455	0.1026		199.178	0.1634		199.16	0.1659		198.906	0.1637		199.154	0.1668
24.112	0.1618		15.479	0.1026		199.492	0.1634		199.473	0.1665		199.063	0.1637		199.468	0.1668
24.15	0.1618		15.504	0.1026		199.808	0.1634		199.791	0.1665		199.539	0.1637		199.782	0.1668
24.188	0.1618		15.529	0.1026		200.122	0.1634		200.105	0.1665		199.852	0.1637		200.095	0.1671
24.227	0.1618		15.552	0.1026		200.441	0.1634		200.418	0.1668		200.166	0.1637		200.408	0.1671
24.264	0.1618		15.577	0.1026		200.755	0.1631		200.733	0.1668		200.48	0.1637		200.727	0.1674
24.302	0.1618		15.602	0.1029		201.072	0.1634		201.047	0.1668		200.794	0.1634		200.884	0.1674
24.341	0.1618		15.626	0.1029		201.229	0.1634		201.364	0.1671		201.107	0.1634		201.198	0.1674
24.378	0.1618		15.65	0.1029		201.542	0.1631		201.678	0.1671		201.422	0.1637		201.512	0.1677
24.416	0.1618		15.675	0.1029		201.856	0.1631		201.835	0.1674		201.736	0.1634		201.829	0.168
24.455	0.1618		15.699	0.1029		202.17	0.1631		202.148	0.1674		202.05	0.1634		202.142	0.168
24.492	0.1618		15.723	0.1029		202.483	0.1631		202.462	0.1677		202.363	0.1634		202.456	0.1683
24.53	0.1618		15.748	0.1029		202.798	0.1631		202.931	0.168		202.678	0.1634		202.769	0.1683
24.569	0.1618		15.772	0.1029		203.111	0.1631		203.249	0.168		202.992	0.1634		203.086	0.1687
24.606	0.1618		15.797	0.1029		203.425	0.1631		203.41	0.168		203.306	0.1631		203.4	0.1687
24.644	0.1618		15.821	0.1032		203.739	0.1631		203.722	0.1683		203.62	0.1634		203.714	0.1687
24.683	0.1618		15.846	0.1029		204.053	0.1631		204.036	0.1683		203.933	0.1631		204.028	0.169
24.72	0.1618		15.87	0.1032		204.37	0.1628		204.35	0.1683		204.247	0.1631		204.185	0.169
24.739	0.1618		15.895	0.1032		204.684	0.1628		204.663	0.1687		204.566	0.1631		204.658	0.1693
24.778	0.1618		15.919	0.1032		205.001	0.1628		204.977	0.1687		204.879	0.1631		204.972	0.1693
24.816	0.1618		15.943	0.1032		205.314	0.1628		205.295	0.169		205.192	0.1631		205.285	0.1696
24.853	0.1618		15.968	0.1032		205.632	0.1628		205.609	0.169		205.506	0.1631		205.599	0.1696
24.872	0.1618		15.992	0.1032		205.946	0.1628		205.923	0.1693		205.82	0.1631		205.756	0.1699
24.93	0.1618		16.016	0.1032		206.259	0.1628		206.24	0.1696		206.137	0.1631		206.234	0.1699
24.968	0.1618		16.041	0.1032		206.578	0.1628		206.554	0.1696		206.45	0.1631		206.547	0.1702
25.006	0.1618		16.065	0.1032		206.897	0.1628		206.868	0.1696		206.764	0.1628		206.861	0.1702
25.044	0.1618		16.089	0.1032		207.211	0.1628		207.182	0.1699		207.078	0.1631		207.174	0.1705
25.082	0.1618		16.114	0.1035		207.525	0.1625		207.495	0.1699		207.392	0.1628		207.489	0.1705
25.12	0.1618		16.139	0.1035		207.838	0.1625		207.809	0.1702		207.705	0.1628		207.802	0.1708
25.158	0.1618		16.15	0.1035		208.152	0.1625		208.123	0.1702		208.017	0.1628		208.12	0.1708
25.196	0.1618		16.175	0.1035		208.466	0.1625		208.437	0.1705		208.331	0.1628		208.433	0.1711
25.234	0.1618		16.2	0.1035		208.78	0.1625		208.751	0.1705		208.649	0.1628		208.747	0.1711
25.272	0.1618		16.223	0.1035		209.093	0.1625		209.065	0.1705		208.963	0.1628		209.067	0.1714
25.291	0.1618		16.248	0.1035		209.25	0.1625		209.379	0.1708		209.277	0.1628		209.38	0.1714
25.349	0.1615		16.273	0.1035		209.723	0.1621		209.692	0.1711		209.59	0.1625		209.694	0.1714
25.387	0.1618		16.296	0.1039		210.038	0.1621		210.006	0.1711		209.904	0.1625		210.008	0.1718
25.426	0.1618		16.321	0.1039		210.351	0.1621		210.324	0.1711		210.218	0.1625		210.322	0.1721
25.464	0.1615		16.346	0.1039		210.664	0.1621		210.638	0.1714		210.532	0.1625		210.636	0.1721
25.502	0.1618		16.37	0.1039		210.978	0.1621		210.951	0.1714		210.846	0.1625		210.95	0.1724
25.54	0.1618		16.394	0.1039		211.291	0.1621		211.27	0.1714		211.159	0.1625		211.264	0.1724
25.578	0.1615		16.419	0.1039		211.606	0.1621		211.584	0.1718		211.316	0.1625		211.577	0.1724
25.616	0.1618		16.443	0.1039		211.92	0.1621		211.898	0.1721		211.63	0.1625		211.891	0.1727
25.655	0.1615		16.468	0.1039		212.234	0.1621		212.212	0.1721		211.949	0.1621		212.205	0.1727
25.693	0.1618		16.493	0.1039		212.548	0.1618		212.526	0.1721		212.264	0.1621		212.519	0.173
25.73	0.1618		16.517	0.1039		212.862	0.1618		212.84	0.1724		212.577	0.1621		212.837	0.173
25.769	0.1618		16.541	0.1039		213.176	0.1618		213.153	0.1724		212.891	0.1621		213.151	0.1733
25.807	0.1615		16.566	0.1042		213.49	0.1618		213.467	0.1727		213.206	0.1621		213.465	0.1733
25.846	0.1618		16.59	0.1042		213.804	0.1618		213.781	0.1727		213.519	0.1621		213.779	0.1739
25.883	0.1618		16.615	0.1039		214.117	0.1618		214.094	0.1727		213.833	0.1621		213.935	0.1739
25.921	0.1618		16.64	0.1042		214.431	0.1615		214.408	0.173		214.147	0.1618		214.249	0.1739
25.96	0.1615		16.664	0.1042		214.746	0.1618		214.722	0.173		214.461	0.1618		214.569	0.1742
25.997	0.1618		16.688	0.1042		214.903	0.1618		215.038	0.1733		214.618	0.1618		214.883	0.1742
26.035	0.1618		16.713	0.1042		215.216	0.1615		215.195	0.1733		215.092	0.1618		215.197	0.1742
26.074	0.1615		16.737	0.1042		215.53	0.1615		215.509	0.1733		215.405	0.1618		215.511	0.1745
26.111	0.1618		16.761	0.1042		215.844	0.1615		215.823	0.1739		215.719	0.1618		215.825	0.1745
26.149	0.1618		16.786	0.1042		216.157	0.1615		216.137	0.1739		216.032	0.1615		216.139	0.1749
26.188	0.1618		16.81	0.1042		216.472	0.1615		216.45	0.1742		216.346	0.1618		216.453	0.1749
26.225	0.1615		16.834	0.1045		216.785	0.1615		216.764	0.1745		216.66	0.1618		216.766	0.1752
26.263	0.1618		16.859	0.1045		217.099	0.1615		217.078	0.1745		216.973	0.1615		217.08	0.1752
26.282	0.1618		16.883	0.1042		217.413	0.1612		217.392	0.1745		217.286	0.1615		217.394	0.1755
26.321	0.1615		16.907	0.1045		217.726	0.1612		217.706	0.1749		217.443	0.1615		217.707	0.1755
26.358	0.1618		16.932	0.1045		218.045	0.1612		218.019	0.1749		217.918	0.1615		218.021	0.1755
26.396	0.1615		16.956	0.1045		218.358	0.1612		218.176	0.1749		218.236	0.1615		218.336	0.1758
26.435	0.1618		16.981	0.1045		218.671	0.1612		218.656	0.1752		218.549	0.1615		218.65	0.1758
26.472	0.1618		17.005	0.1045		218.985	0.1609		218.97	0.1755		218.863	0.1615		218.966	0.1761
26.51	0.1615		17.029	0.1045		219.299	0.1612		219.284	0.1755		219.176	0.1615		219.28	0.1761
26.549	0.1618		17.054	0.1048		219.613	0.1609		219.598	0.1755		219.49	0.1612		219.594	0.1761
26.586	0.1618		17.078	0.1045		219.927	0.1609		219.911	0.1758		219.804	0.1612		219.907	0.1764
26.624	0.1618		17.102	0.1048		220.241	0.1609		220.231	0.1758		220.118	0.1612		220.221	0.1767
26.662	0.1618		17.127	0.1048		220.555	0.1609		220.544	0.1758		220.431	0.1612		220.535	0.1767
26.7	0.1618		17.151	0.1048		220.868	0.1609		220.863	0.1761		220.745	0.1612		220.849	0.1767
26.738	0.1615		17.175	0.1048		221.185	0.1609		221.177	0.1761		221.058	0.1612		221.162	0.177
26.776	0.1618		17.2	0.1048		221.499	0.1609		221.491	0.1764		221.372	0.1612		221.476	0.177
26.814	0.1618		17.212	0.1048		221.815	0.1603		221.805	0.1764		221.686	0.1612		221.79	0.1773
26.852	0.1618		17.237	0.1048		222.129	0.1603		222.123	0.1767		222	0.1609		222.103	0.1773
26.891	0.1618		17.261	0.1048		222.443	0.1603		222.437	0.1767		222.319	0.1609		222.417	0.1776
26.928	0.1615		17.286	0.1051		222.76	0.1603		222.751	0.1767		222.633	0.1609		222.73	0.1776
26.966	0.1618		17.31	0.1048		223.076	0.1603		223.065	0.177		222.946	0.1609		223.044	0.1776
27.005	0.1618		17.335	0.1051		223.389	0.1603		223.379	0.177		223.264	0.1609		223.358	0.178
27.043	0.1615		17.359	0.1051		223.703	0.1603		223.693	0.1773		223.577	0.1609		223.672	0.178
27.08	0.1618		17.383	0.1051		224.02	0.16		224.011	0.1773		223.891	0.1603		223.985	0.178
27.119	0.1618		17.408	0.1051		224.334	0.16		224.324	0.1776		224.211	0.1603		224.299	0.1783
27.157	0.1618		17.432	0.1051		224.648	0.16		224.638	0.1776		224.368	0.1603		224.613	0.1783
27.196	0.1618		17.457	0.1051		224.962	0.16		224.952	0.178		224.682	0.1609		224.926	0.1783
27.234	0.1615		17.482	0.1051		225.276	0.16		225.268	0.178		224.996	0.1603		225.24	0.1786
27.271	0.1618		17.506	0.1051		225.59	0.1597		225.581	0.178		225.31	0.1603		225.553	0.1786
27.31	0.1618		17.53	0.1054		225.907	0.1597		225.895	0.1783		225.624	0.1603		225.866	0.1789
27.348	0.1618		17.555	0.1051		226.22	0.16		226.209	0.1783		225.938	0.1603		226.18	0.1789
27.385	0.1618		17.579	0.1051		226.534	0.1597		226.523	0.1783		226.251	0.16		226.493	0.1789
27.424	0.1618		17.603	0.1054		226.852	0.1597		226.837	0.1786		226.565	0.1603		226.807	0.1792
27.462	0.1618		17.628	0.1054		227.166	0.1597		227.151	0.1786		226.879	0.16		227.12	0.1795
27.499	0.1618		17.652	0.1054		227.487	0.1597		227.464	0.1789		227.193	0.16		227.434	0.1795
27.538	0.1615		17.676	0.1054		227.644	0.1597		227.778	0.1789		227.507	0.16		227.747	0.1795
27.576	0.1618		17.701	0.1054		227.957	0.1597		228.092	0.1789		227.821	0.16		228.062	0.1798
27.613	0.1618		17.725	0.1054		228.271	0.1597		228.249	0.1792		228.135	0.16		228.376	0.1798
27.653	0.1618		17.749	0.1054		228.585	0.1594		228.563	0.1792		228.449	0.1597		228.69	0.1801
27.69	0.1618		17.774	0.1054		228.898	0.1594		228.876	0.1792		228.763	0.1597		228.847	0.1801
27.728	0.1618		17.799	0.1054		229.212	0.1594		229.19	0.1795		229.076	0.1597		229.16	0.1801
27.767	0.1618		17.822	0.1057		229.526	0.1594		229.503	0.1798		229.39	0.1597		229.473	0.1801
27.805	0.1618		17.847	0.1054		229.839	0.1594		229.817	0.1798		229.704	0.1597		229.787	0.1804
27.842	0.1618		17.872	0.1057		230.153	0.159		230.131	0.1798		230.018	0.1597		229.944	0.1804
27.881	0.1618		17.895	0.1057		230.467	0.159		230.445	0.1798		230.332	0.1597		230.419	0.1804
27.919	0.1618		17.92	0.1057		230.78	0.159		230.759	0.1801		230.646	0.1594		230.733	0.1807
27.956	0.1618		17.945	0.1057		231.098	0.159		231.077	0.1801		230.959	0.1594		231.047	0.1807
27.976	0.1618		17.969	0.1057		231.411	0.159		231.39	0.1801		231.278	0.1594		231.517	0.1811
28.015	0.1618		17.993	0.1057		231.725	0.159		231.547	0.1804		231.592	0.1594		231.676	0.1811
28.052	0.1618		18.018	0.1057		232.039	0.1587		232.022	0.1804		231.906	0.1594		231.988	0.1814
28.091	0.1618		18.042	0.1057		232.352	0.1587		232.336	0.1804		232.224	0.1594		232.3	0.1814
28.129	0.1618		18.066	0.1057		232.666	0.1587		232.649	0.1807		232.538	0.1594		232.614	0.1814
28.168	0.1618		18.091	0.1057		232.98	0.1587		232.963	0.1807		232.851	0.159		232.928	0.1817
28.206	0.1618		18.116	0.1057		233.294	0.1587		233.276	0.1807		233.165	0.159		233.242	0.1817
28.244	0.1618		18.14	0.106		233.608	0.1587		233.59	0.1811		233.478	0.159		233.556	0.182
28.282	0.1618		18.164	0.106		233.921	0.1587		233.904	0.1811		233.792	0.159		233.874	0.182
28.32	0.1618		18.189	0.106		234.078	0.1587		234.217	0.1814		234.106	0.159		234.188	0.182
28.358	0.1618		18.213	0.106		234.553	0.1584		234.532	0.1814		234.42	0.159		234.501	0.1823
28.396	0.1618		18.237	0.106		234.867	0.1584		234.846	0.1814		234.734	0.1587		234.815	0.1823
28.434	0.1618		18.25	0.106		235.18	0.1584		235.159	0.1817		235.046	0.159		235.129	0.1823
28.472	0.1618		18.274	0.106		235.494	0.1581		235.474	0.1817		235.361	0.1587		235.448	0.1823
28.51	0.1618		18.299	0.106		235.807	0.1581		235.788	0.1817		235.674	0.1587		235.761	0.1826
28.548	0.1618		18.323	0.106		236.121	0.1581		236.101	0.182		235.988	0.1587		236.075	0.1829
28.586	0.1618		18.347	0.106		236.435	0.1581		236.415	0.182		236.145	0.1587		236.39	0.1826
28.624	0.1618		18.372	0.106		236.749	0.1581		236.728	0.1823		236.62	0.1587		236.704	0.1829
28.662	0.1618		18.396	0.106		237.062	0.1581		237.047	0.1823		236.934	0.1584		237.018	0.1829
28.7	0.1618		18.42	0.1063		237.376	0.1578		237.361	0.1823		237.248	0.1584		237.332	0.1832
28.739	0.1618		18.445	0.1063		237.69	0.1578		237.675	0.1826		237.562	0.1584		237.646	0.1832
28.777	0.1618		18.47	0.1063		238.004	0.1578		237.988	0.1829		237.875	0.1584		237.96	0.1835
28.814	0.1618		18.494	0.1063		238.317	0.1578		238.301	0.1826		238.189	0.1584		238.273	0.1835
28.853	0.1618		18.518	0.1063		238.631	0.1578		238.615	0.1829		238.503	0.1584		238.587	0.1835
28.891	0.1618		18.543	0.1063		238.949	0.1578		238.929	0.1829		238.816	0.1581		238.9	0.1835
28.93	0.1618		18.567	0.1063		239.264	0.1578		239.243	0.1829		238.973	0.1581		239.214	0.1838
28.967	0.1618		18.592	0.1063		239.577	0.1575		239.557	0.1832		239.287	0.1581		239.528	0.1838
28.986	0.1618		18.617	0.1063		239.891	0.1575		239.87	0.1832		239.601	0.1581		239.842	0.1838
29.044	0.1618		18.64	0.1063		240.205	0.1575		240.184	0.1835		239.915	0.1581		240.155	0.1842
29.082	0.1618		18.665	0.1063		240.519	0.1575		240.499	0.1835		240.229	0.1581		240.469	0.1842
29.12	0.1618		18.69	0.1063		240.833	0.1575		240.813	0.1835		240.542	0.1581		240.783	0.1842
29.158	0.1618		18.713	0.1066		241.147	0.1575		241.126	0.1838		240.856	0.1578		241.096	0.1845
29.196	0.1618		18.738	0.1063		241.461	0.1572		241.44	0.1838		241.17	0.1578		241.41	0.1848
29.234	0.1618		18.763	0.1066		241.774	0.1572		241.754	0.1838		241.327	0.1578		241.724	0.1848
29.272	0.1618		18.787	0.1066		242.088	0.1572		242.071	0.1842		241.808	0.1578		242.037	0.1848
29.31	0.1618		18.811	0.1063		242.402	0.1569		242.385	0.1842		242.122	0.1578		242.194	0.1848
29.348	0.1618		18.836	0.1066		242.559	0.1569		242.699	0.1842		242.436	0.1578		242.674	0.1851
29.386	0.1618		18.86	0.1066		242.873	0.1569		242.855	0.1842		242.75	0.1575		242.831	0.1851
29.405	0.1618		18.884	0.1066		243.187	0.1569		243.017	0.1845		243.063	0.1575		243.144	0.1851
29.443	0.1618		18.909	0.1066		243.5	0.1569		243.493	0.1848		243.377	0.1575		243.457	0.1854
29.482	0.1618		18.933	0.1066		243.814	0.1569		243.807	0.1848		243.695	0.1575		243.776	0.1854
29.52	0.1618		18.957	0.1066		244.132	0.1566		244.121	0.1848		244.009	0.1572		244.09	0.1857
29.558	0.1618		18.97	0.1066		244.446	0.1569		244.435	0.1851		244.322	0.1575		244.404	0.1857
29.596	0.1618		19.007	0.1066		244.764	0.1566		244.749	0.1851		244.636	0.1572		244.721	0.1857
29.634	0.1618		19.031	0.1066		245.078	0.1566		245.063	0.1851		244.949	0.1572		245.034	0.186
29.672	0.1618		19.055	0.1066		245.394	0.1566		245.377	0.1851		245.263	0.1572		245.348	0.186
29.71	0.1618		19.08	0.1066		245.708	0.1563		245.695	0.1854		245.577	0.1572		245.662	0.186
29.748	0.1618		19.104	0.107		246.022	0.1566		246.009	0.1854		245.891	0.1572		245.976	0.186
29.786	0.1618		19.129	0.107		246.387	0.1563		246.323	0.1854		246.206	0.1569		246.29	0.1863
29.824	0.1618		19.153	0.107		246.705	0.1563		246.642	0.1857		246.52	0.1569		246.604	0.1863
29.862	0.1618		19.177	0.107		247.019	0.1563		246.956	0.1857		246.833	0.1569		246.918	0.1863
29.9	0.1618		19.201	0.107		247.333	0.1563		247.27	0.1857		247.147	0.1569		247.231	0.1869
29.938	0.1618		19.226	0.107		247.646	0.1559		247.583	0.186		247.461	0.1569		247.545	0.1869
29.957	0.1618		19.251	0.107		247.96	0.1563		247.898	0.186		247.778	0.1566		247.858	0.1869
30.014	0.1618		19.275	0.107		248.273	0.1559		248.211	0.186		248.092	0.1566		248.172	0.1873
30.053	0.1618		19.3	0.107		248.587	0.1559		248.525	0.1863		248.41	0.1566		248.485	0.1873
30.091	0.1618		19.311	0.107		248.904	0.1559		248.839	0.1863		248.728	0.1566		248.799	0.1873
30.128	0.1618		19.336	0.1073		249.218	0.1556		249.152	0.1869		249.041	0.1566		249.113	0.1876
30.167	0.1618		19.361	0.1073		249.532	0.1556		249.466	0.1869		249.355	0.1566		249.426	0.1876
30.205	0.1618		19.384	0.107		249.846	0.1556		249.78	0.1869		249.669	0.1566		249.74	0.1876
30.242	0.1618		19.41	0.1073		250.16	0.1556		250.094	0.1873		249.982	0.1563		250.057	0.1879
30.281	0.1618		19.434	0.1073		250.478	0.1556		250.408	0.1873		250.297	0.1563		250.371	0.1879
30.319	0.1618		19.458	0.1073		250.792	0.1556		250.728	0.1873		250.61	0.1563		250.684	0.1879
30.358	0.1618		19.483	0.1073		251.106	0.1553		251.041	0.1873		250.925	0.1563		250.997	0.1879
30.395	0.1618		19.507	0.1073		251.263	0.1553		251.356	0.1876		251.239	0.1559		251.311	0.1882
30.433	0.1618		19.531	0.1073		251.576	0.1553		251.669	0.1876		251.553	0.1559		251.624	0.1882
30.472	0.1618		19.555	0.1073		251.89	0.1553		251.983	0.1876		251.866	0.1563		251.938	0.1882
30.509	0.1618		19.58	0.1073		252.204	0.1553		252.297	0.1879		252.18	0.1559		252.251	0.1885
30.547	0.1618		19.605	0.1073		252.517	0.155		252.61	0.1879		252.337	0.1559		252.566	0.1885
30.586	0.1618		19.628	0.1076		252.836	0.155		252.923	0.1879		252.653	0.1559		252.88	0.1885
30.623	0.1618		19.653	0.1073		253.15	0.155		253.237	0.1879		252.967	0.1559		253.037	0.1888
30.661	0.1618		19.678	0.1076		253.463	0.155		253.551	0.1882		253.281	0.1559		253.513	0.1888
30.7	0.1618		19.702	0.1076		253.782	0.155		253.865	0.1882		253.594	0.1559		253.831	0.1888
30.737	0.1618		19.726	0.1076		254.096	0.1547		254.179	0.1882		253.913	0.1556		254.145	0.1891
30.775	0.1618		19.751	0.1076		254.41	0.1547		254.492	0.1885		254.227	0.1556		254.302	0.1891
30.814	0.1618		19.775	0.1076		254.724	0.1547		254.809	0.1885		254.541	0.1556		254.777	0.1894
30.852	0.1618		19.799	0.1076		255.037	0.1547		255.123	0.1885		254.854	0.1556		255.09	0.1894
30.89	0.1618		19.824	0.1076		255.351	0.1544		255.438	0.1888		255.168	0.1553		255.403	0.1894
30.929	0.1618		19.848	0.1076		255.665	0.1544		255.595	0.1888		255.482	0.1556		255.717	0.1894
30.966	0.1618		19.873	0.1076		255.978	0.1544		255.912	0.1888		255.796	0.1553		256.031	0.1894
31.004	0.1618		19.898	0.1076		256.293	0.1544		256.226	0.1888		256.109	0.1553		256.345	0.1897
31.004	0.1618		19.923	0.1076		256.606	0.1544		256.543	0.1891		256.423	0.1553		256.501	0.1897
31.062	0.1618		19.947	0.1079		256.921	0.1541		256.857	0.1891		256.737	0.1553		256.815	0.19
31.1	0.1618		19.972	0.1079		257.235	0.1541		257.171	0.1891		257.055	0.1553		257.129	0.1897
31.138	0.1618		19.996	0.1079		257.549	0.1541		257.485	0.1891		257.373	0.155		257.443	0.19
31.176	0.1618		20.02	0.1079		257.863	0.1541		257.799	0.1894		257.687	0.155		257.759	0.19
31.214	0.1618		20.045	0.1079		258.179	0.1541		258.112	0.1894		258	0.155		258.073	0.1904
31.252	0.1618		20.069	0.1079		258.493	0.1538		258.426	0.1894		258.314	0.155		258.386	0.1904
31.29	0.1618		20.093	0.1079		258.807	0.1538		258.74	0.1894		258.632	0.155		258.7	0.1904
31.328	0.1618		20.118	0.1079		259.121	0.1538		259.054	0.1897		258.946	0.155		259.013	0.1904
31.367	0.1618		20.142	0.1079		259.439	0.1538		259.367	0.1897		259.26	0.1547		259.327	0.1907
31.404	0.1618		20.167	0.1082		259.596	0.1538		259.681	0.1897		259.573	0.1547		259.641	0.1907
31.442	0.1615		20.191	0.1079		260.07	0.1535		259.995	0.19		259.886	0.1547		259.955	0.1907
31.481	0.1618		20.216	0.1079		260.384	0.1535		260.309	0.19		260.2	0.1547		260.268	0.1907
31.518	0.1618		20.24	0.1082		260.697	0.1535		260.622	0.19		260.514	0.1544		260.587	0.1907
31.556	0.1618		20.265	0.1082		261.015	0.1535		260.936	0.19		260.671	0.1547		260.901	0.191
31.595	0.1618		20.289	0.1082		261.329	0.1531		261.251	0.1904		261.146	0.1544		261.215	0.191
31.632	0.1618		20.301	0.1082		261.643	0.1531		261.565	0.1904		261.459	0.1544		261.531	0.1913
31.67	0.1618		20.326	0.1082		261.957	0.1531		261.878	0.1904		261.772	0.1544		261.845	0.1913
31.709	0.1618		20.35	0.1082		262.271	0.1531		262.192	0.1904		262.091	0.1544		262.16	0.1913
31.746	0.1618		20.375	0.1082		262.585	0.1528		262.506	0.1907		262.405	0.1541		262.473	0.1913
31.784	0.1618		20.399	0.1082		262.899	0.1528		262.819	0.1907		262.719	0.1541		262.787	0.1916
31.823	0.1618		20.423	0.1082		263.213	0.1528		263.134	0.1907		263.033	0.1541		263.101	0.1913
31.861	0.1618		20.448	0.1082		263.526	0.1528		263.448	0.1907		263.347	0.1541		263.415	0.1916
31.898	0.1618		20.459	0.1082		263.841	0.1528		263.765	0.191		263.661	0.1541		263.73	0.1916
31.937	0.1618		20.496	0.1082		264.154	0.1525		264.079	0.191		263.974	0.1541		264.043	0.1919
31.975	0.1615		20.521	0.1082		264.468	0.1525		264.392	0.191		264.288	0.1538		264.357	0.1919
32.012	0.1618		20.546	0.1088		264.625	0.1525		264.707	0.191		264.607	0.1538		264.671	0.1919
32.051	0.1615		20.57	0.1082		264.938	0.1522		265.021	0.191		264.764	0.1538		264.985	0.1919
32.09	0.1618		20.594	0.1082		265.252	0.1522		265.334	0.1913		265.078	0.1535		265.299	0.1919
32.128	0.1618		20.619	0.1088		265.567	0.1522		265.648	0.1913		265.391	0.1538		265.613	0.1922
32.167	0.1618		20.643	0.1088		265.881	0.1522		265.962	0.1913		265.705	0.1535		265.926	0.1922
32.204	0.1618		20.668	0.1088		266.199	0.1522		266.275	0.1916		266.019	0.1535		266.24	0.1922
32.243	0.1618		20.693	0.1088		266.518	0.1522		266.589	0.1913		266.338	0.1535		266.554	0.1922
32.262	0.1615		20.716	0.1088		266.832	0.1519		266.903	0.1916		266.657	0.1535		266.711	0.1925
32.32	0.1618		20.741	0.1088		267.146	0.1519		267.216	0.1916		266.97	0.1535		267.186	0.1925
32.358	0.1618		20.766	0.1088		267.459	0.1519		267.536	0.1916		267.44	0.1531		267.501	0.1925
32.396	0.1618		20.79	0.1088		267.773	0.1519		267.85	0.1919		267.596	0.1531		267.814	0.1925
32.434	0.1618		20.815	0.1091		268.089	0.1519		268.166	0.1919		267.912	0.1531		268.128	0.1925
32.472	0.1618		20.84	0.1088		268.403	0.1516		268.48	0.1919		268.225	0.1531		268.442	0.1925
32.51	0.1618		20.864	0.1091		268.717	0.1516		268.799	0.1919		268.539	0.1528		268.756	0.1928
32.528	0.1618		20.889	0.1088		269.031	0.1516		269.113	0.1922		268.853	0.1531		269.069	0.1928
32.567	0.1618		20.913	0.1091		269.345	0.1513		269.426	0.1922		269.166	0.1528		269.382	0.1928
32.605	0.1618		20.938	0.1091		269.658	0.1513		269.583	0.1922		269.48	0.1528		269.696	0.1928
32.642	0.1618		20.963	0.1091		269.972	0.1513		269.897	0.1922		269.794	0.1528		270.01	0.1931
32.681	0.1618		20.987	0.1091		270.286	0.1513		270.214	0.1922		270.108	0.1525		270.323	0.1931
32.719	0.1618		21.011	0.1091		270.6	0.1513		270.529	0.1925		270.421	0.1525		270.637	0.1931
32.758	0.1618		21.036	0.1091		270.914	0.151		270.842	0.1925		270.735	0.1528		270.797	0.1931
32.796	0.1618		21.06	0.1091		271.227	0.151		271.16	0.1925		271.049	0.1525		271.111	0.1931
32.833	0.1618		21.084	0.1091		271.545	0.151		271.478	0.1925		271.362	0.1525		271.426	0.1935
32.872	0.1618		21.109	0.1091		271.702	0.151		271.792	0.1925		271.676	0.1522		271.74	0.1935
32.91	0.1618		21.134	0.1091		272.177	0.151		272.105	0.1928		271.99	0.1522		272.054	0.1935
32.947	0.1618		21.146	0.1091		272.491	0.151		272.419	0.1928		272.304	0.1522		272.368	0.1935
32.986	0.1618		21.17	0.1091		272.805	0.151		272.733	0.1928		272.618	0.1522		272.682	0.1938
33.024	0.1618		21.194	0.1094		273.119	0.1507		273.047	0.1928		272.932	0.1522		272.996	0.1938
33.061	0.1618		21.219	0.1094		273.433	0.1507		273.365	0.1928		273.252	0.1522		273.31	0.1938
33.1	0.1618		21.243	0.1091		273.746	0.1507		273.679	0.1931		273.566	0.1519		273.623	0.1938
33.138	0.1615		21.267	0.1091		274.059	0.1504		273.993	0.1931		273.88	0.1519		273.937	0.1938
33.175	0.1618		21.292	0.1094		274.373	0.1504		274.306	0.1931		274.194	0.1519		274.251	0.1941
33.214	0.1618		21.317	0.1094		274.687	0.1504		274.62	0.1931		274.508	0.1519		274.564	0.1941
33.252	0.1618		21.341	0.1094		275.001	0.1504		274.934	0.1931		274.822	0.1519		274.878	0.1941
33.289	0.1618		21.365	0.1094		275.316	0.1504		275.247	0.1935		275.135	0.1519		275.195	0.1941
33.328	0.1618		21.39	0.1094		275.629	0.1504		275.561	0.1935		275.452	0.1516		275.509	0.1941
33.366	0.1618		21.414	0.1094		275.943	0.15		275.875	0.1935		275.765	0.1516		275.823	0.1944
33.403	0.1618		21.438	0.1094		276.257	0.15		276.189	0.1935		276.079	0.1516		276.136	0.1944
33.443	0.1618		21.463	0.1094		276.57	0.15		276.503	0.1935		276.393	0.1516		276.45	0.1944
33.481	0.1618		21.487	0.1094		276.884	0.15		276.817	0.1938		276.707	0.1516		276.768	0.1944
33.518	0.1618		21.511	0.1094		277.198	0.15		277.136	0.1938		277.021	0.1516		277.081	0.1944
33.557	0.1618		21.536	0.1094		277.512	0.1497		277.45	0.1938		277.334	0.1513		277.395	0.1947
33.595	0.1618		21.56	0.1094		277.826	0.1497		277.764	0.1938		277.648	0.1513		277.709	0.1947
33.632	0.1618		21.585	0.1094		278.139	0.1497		278.077	0.1938		277.962	0.1513		278.022	0.1947
33.671	0.1618		21.609	0.1094		278.296	0.1494		278.391	0.1938		278.276	0.151		278.34	0.1947
33.709	0.1618		21.634	0.1097		278.615	0.1494		278.704	0.1938		278.433	0.151		278.654	0.1947
33.748	0.1618		21.658	0.1094		278.929	0.1494		279.018	0.1941		278.746	0.151		278.97	0.1947
33.786	0.1618		21.683	0.1094		279.243	0.1494		279.332	0.1941		279.063	0.151		279.284	0.1947
33.823	0.1618		21.707	0.1097		279.557	0.1491		279.645	0.1941		279.376	0.151		279.602	0.195
33.862	0.1618		21.731	0.1097		279.87	0.1494		279.959	0.1944		279.691	0.151		279.916	0.195
33.9	0.1618		21.756	0.1097		280.189	0.1491		280.272	0.1941		280.005	0.1507		280.229	0.195
33.937	0.1618		21.78	0.1097		280.502	0.1494		280.427	0.1941		280.319	0.1507		280.543	0.1953
33.976	0.1618		21.805	0.1097		280.816	0.1491		280.899	0.1944		280.633	0.1507		280.857	0.195
34.014	0.1618		21.829	0.1097		281.13	0.1491		281.213	0.1944		280.947	0.1507		281.17	0.1953
34.051	0.1618		21.853	0.1097		281.447	0.1491		281.526	0.1944		281.261	0.1507		281.484	0.1953
34.09	0.1618		21.878	0.1097		281.761	0.1488		281.84	0.1944		281.575	0.1504		281.798	0.1953
34.128	0.1618		21.902	0.1097		282.074	0.1488		282.154	0.1947		281.889	0.1504		282.112	0.1953
34.165	0.1618		21.926	0.1097		282.387	0.1488		282.467	0.1947		282.202	0.1504		282.426	0.1953
34.184	0.1618		21.951	0.1097		282.701	0.1488		282.781	0.1947		282.516	0.1504		282.74	0.1956
34.223	0.1618		21.975	0.1101		283.016	0.1485		283.094	0.1947		282.83	0.1504		283.053	0.1956
34.26	0.1618		21.999	0.1097		283.33	0.1485		283.408	0.1947		283.144	0.1504		283.367	0.1956
34.298	0.1618		22.024	0.1097		283.644	0.1485		283.722	0.1947		283.461	0.15		283.684	0.1956
34.337	0.1618		22.048	0.1097		283.958	0.1485		283.878	0.1947		283.779	0.15		283.998	0.1956
34.374	0.1618		22.072	0.1101		284.271	0.1482		284.192	0.1947		284.093	0.15		284.312	0.1959
34.412	0.1618		22.097	0.1101		284.428	0.1482		284.506	0.195		284.406	0.15		284.626	0.1959
34.451	0.1618		22.122	0.1097		284.907	0.1482		284.82	0.195		284.723	0.15		284.783	0.1959
34.489	0.1618		22.145	0.1101		285.22	0.1482		285.136	0.195		285.037	0.1497		285.097	0.1959
34.526	0.1618		22.17	0.1101		285.534	0.1482		285.45	0.195		285.351	0.1497		285.414	0.1959
34.565	0.1618		22.195	0.1101		285.847	0.1482		285.764	0.195		285.675	0.1497		285.727	0.1959
34.603	0.1618		22.219	0.1101		286.161	0.1479		286.077	0.1953		285.988	0.1494		286.045	0.1959
34.621	0.1618		22.231	0.1101		286.475	0.1479		286.391	0.1953		286.301	0.1497		286.358	0.1962
34.679	0.1618		22.255	0.1101		286.789	0.1479		286.705	0.1953		286.615	0.1494		286.672	0.1962
34.717	0.1618		22.28	0.1101		287.103	0.1479		287.022	0.1953		286.929	0.1494		286.986	0.1962
34.756	0.1618		22.304	0.1101		287.417	0.1479		287.336	0.1953		287.243	0.1494		287.302	0.1962
34.793	0.1618		22.329	0.1101		287.73	0.1473		287.649	0.1953		287.557	0.1491		287.616	0.1962
34.831	0.1618		22.353	0.1101		288.047	0.1473		287.963	0.1956		287.87	0.1491		287.934	0.1962
34.87	0.1618		22.377	0.1101		288.361	0.1473		288.277	0.1956		288.184	0.1491		288.248	0.1966
34.908	0.1618		22.402	0.1101		288.675	0.1473		288.591	0.1956		288.502	0.1491		288.562	0.1966
34.946	0.1618		22.426	0.1104		288.989	0.1473		288.905	0.1956		288.816	0.1491		288.876	0.1966
34.984	0.1618		22.45	0.1104		289.303	0.1469		289.219	0.1956		289.129	0.1491		289.19	0.1966
35.022	0.1618		22.475	0.1101		289.616	0.1469		289.533	0.1956		289.444	0.1488		289.503	0.1966
35.06	0.1618		22.499	0.1104		289.94	0.1469		289.847	0.1959		289.758	0.1488		289.817	0.1969
35.099	0.1618		22.523	0.1104		290.254	0.1469		290.166	0.1959		290.071	0.1488		290.131	0.1969
35.136	0.1618		22.548	0.1104		290.568	0.1469		290.479	0.1959		290.384	0.1488		290.445	0.1969
35.174	0.1615		22.573	0.1104		290.725	0.1466		290.793	0.1959		290.698	0.1488		290.759	0.1969
35.212	0.1618		22.597	0.1104		291.044	0.1466		291.107	0.1959		291.012	0.1485		290.916	0.1969
35.25	0.1618		22.622	0.1104		291.358	0.1466		291.42	0.1959		291.326	0.1485		291.391	0.1969
35.288	0.1618		22.646	0.1104		291.671	0.1466		291.74	0.1962		291.483	0.1485		291.705	0.1969
35.327	0.1618		22.671	0.1104		291.985	0.1463		292.057	0.1962		291.796	0.1485		292.019	0.1969
35.364	0.1618		22.696	0.1104		292.299	0.1466		292.372	0.1962		292.11	0.1485		292.333	0.1972
35.402	0.1618		22.72	0.1107		292.617	0.1463		292.685	0.1962		292.423	0.1485		292.647	0.1972
35.422	0.1618		22.745	0.1107		292.931	0.1463		293.004	0.1962		292.737	0.1485		292.96	0.1972
35.479	0.1618		22.769	0.1107		293.247	0.1463		293.318	0.1966		293.055	0.1482		293.274	0.1972
35.518	0.1618		22.793	0.1104		293.565	0.146		293.631	0.1966		293.369	0.1482		293.588	0.1972
35.555	0.1618		22.818	0.1107		293.879	0.146		293.945	0.1966		293.684	0.1482		293.901	0.1975
35.593	0.1618		22.842	0.1107		294.193	0.146		294.264	0.1966		293.999	0.1482		294.215	0.1975
35.632	0.1618		22.866	0.1107		294.506	0.146		294.578	0.1966		294.312	0.1482		294.529	0.1975
35.669	0.1618		22.891	0.1107		294.818	0.146		294.891	0.1966		294.625	0.1479		294.841	0.1975
35.707	0.1618		22.916	0.1107		295.131	0.1457		295.205	0.1966		294.939	0.1479		295.155	0.1975
35.746	0.1618		22.94	0.1107		295.444	0.1457		295.519	0.1969		295.252	0.1479		295.469	0.1975
35.783	0.1618		22.964	0.1107		295.758	0.1457		295.832	0.1969		295.566	0.1479		295.783	0.1978
35.821	0.1618		22.989	0.1107		296.072	0.1457		296.15	0.1969		295.88	0.1479		296.097	0.1978
35.84	0.1618		23.013	0.1107		296.386	0.1457		296.307	0.1969		296.194	0.1473		296.41	0.1978
35.879	0.1618		23.038	0.1107		296.699	0.1454		296.621	0.1969		296.508	0.1473		296.728	0.1978
35.916	0.1618		23.062	0.1107		296.856	0.1454		296.934	0.1969		296.822	0.1473		297.044	0.1978
35.954	0.1618		23.087	0.1107		297.33	0.1454		297.248	0.1969		297.135	0.1469		297.358	0.1978
35.992	0.1618		23.111	0.1107		297.644	0.1454		297.561	0.1972		297.449	0.1473		297.672	0.1978
36.03	0.1618		23.136	0.1107		297.958	0.1454		297.875	0.1972		297.606	0.1473		297.986	0.1981
36.068	0.1618		23.16	0.111		298.276	0.1454		298.195	0.1972		298.081	0.1469		298.299	0.1981
36.107	0.1618		23.184	0.1107		298.589	0.1454		298.508	0.1972		298.394	0.1469		298.456	0.1981
36.144	0.1618		23.209	0.1107		298.903	0.1451		298.822	0.1972		298.708	0.1469		298.77	0.1981
36.182	0.1618		23.22	0.111		299.217	0.1451		299.136	0.1975		299.021	0.1469		299.083	0.1981
36.221	0.1618		23.245	0.1107		299.531	0.1451		299.453	0.1972		299.335	0.1466		299.397	0.1981
36.259	0.1618		23.27	0.1107		299.845	0.1451		299.767	0.1975		299.649	0.1466		299.71	0.1984
36.296	0.1618		23.294	0.111		300.159	0.1448		300.081	0.1975		299.962	0.1466		300.024	0.1984
36.335	0.1618		23.318	0.111		300.473	0.1448		300.394	0.1975		300.276	0.1466		300.337	0.1984
36.373	0.1618		23.343	0.111		300.787	0.1448		300.708	0.1975		300.59	0.1466		300.651	0.1984
36.412	0.1618		23.367	0.111		301.101	0.1448		301.022	0.1975		300.903	0.1463		300.808	0.1984
36.45	0.1618		23.391	0.111		301.414	0.1448		301.335	0.1978		301.218	0.1463		301.284	0.1984
36.487	0.1618		23.416	0.111		301.728	0.1445		301.649	0.1978		301.531	0.1463		301.602	0.1987
36.526	0.1618		23.44	0.111		302.042	0.1445		301.963	0.1975		301.845	0.1463		301.916	0.1987
36.564	0.1618		23.464	0.111		302.356	0.1445		302.276	0.1978		302.163	0.146		302.23	0.1987
36.601	0.1618		23.489	0.111		302.67	0.1445		302.59	0.1978		302.477	0.1463		302.543	0.1987
36.64	0.1618		23.513	0.111		302.984	0.1445		302.903	0.1978		302.791	0.146		302.858	0.1987
36.678	0.1618		23.537	0.111		303.298	0.1442		303.221	0.1978		303.105	0.146		303.177	0.199
36.715	0.1618		23.562	0.1113		303.611	0.1442		303.535	0.1978		303.419	0.146		303.491	0.1987
36.754	0.1618		23.587	0.111		303.926	0.1442		303.849	0.1981		303.732	0.1457		303.804	0.199
36.792	0.1618		23.611	0.1113		304.24	0.1442		304.163	0.1981		304.046	0.1457		304.118	0.199
36.829	0.1618		23.636	0.1113		304.553	0.1442		304.477	0.1981		304.36	0.1457		304.432	0.199
36.868	0.1618		23.66	0.1113		304.867	0.1438		304.791	0.1981		304.674	0.1457		304.746	0.199
36.906	0.1618		23.684	0.1113		305.024	0.1438		305.105	0.1981		304.987	0.1457		305.06	0.199
36.924	0.1618		23.709	0.1113		305.342	0.1438		305.262	0.1981		305.301	0.1457		305.373	0.1993
36.982	0.1618		23.733	0.1113		305.656	0.1438		305.735	0.1981		305.615	0.1457		305.687	0.1993
37.02	0.1618		23.758	0.1113		305.97	0.1438		306.049	0.1984		305.929	0.1454		306.001	0.1993
37.058	0.1618		23.782	0.1113		306.288	0.1438		306.363	0.1984		306.085	0.1454		306.315	0.1993
37.096	0.1618		23.807	0.1113		306.602	0.1435		306.677	0.1984		306.399	0.1454		306.629	0.1993
37.134	0.1618		23.831	0.1113		306.915	0.1435		306.991	0.1984		306.712	0.1454		306.943	0.1993
37.172	0.1618		23.855	0.1113		307.229	0.1435		307.305	0.1984		307.027	0.1454		307.256	0.2
37.21	0.1618		23.88	0.1113		307.543	0.1435		307.619	0.1984		307.34	0.1451		307.57	0.2
37.248	0.1618		23.904	0.1116		307.857	0.1435		307.933	0.1984		307.654	0.1451		307.883	0.2
37.286	0.1618		23.928	0.1113		308.17	0.1435		308.247	0.1984		307.968	0.1451		308.197	0.2
37.325	0.1618		23.952	0.1113		308.484	0.1432		308.56	0.1987		308.282	0.1451		308.511	0.2
37.362	0.1618		23.977	0.1116		308.798	0.1432		308.874	0.1987		308.596	0.1451		308.825	0.2
37.4	0.1618		24.001	0.1116		309.111	0.1432		309.188	0.1987		308.909	0.1448		309.139	0.2
37.439	0.1618		24.026	0.1113		309.425	0.1432		309.501	0.1987		309.223	0.1448		309.456	0.2003
37.476	0.1618		24.05	0.1116		309.582	0.1432		309.814	0.1987		309.541	0.1448		309.77	0.2003
37.514	0.1618		24.075	0.1116		310.057	0.1429		310.128	0.199		309.855	0.1448		310.084	0.2003
37.534	0.1618		24.099	0.1116		310.371	0.1429		310.442	0.199		310.012	0.1448		310.397	0.2003
37.572	0.1618		24.123	0.1116		310.685	0.1429		310.756	0.199		310.489	0.1445		310.711	0.2003
37.609	0.1618		24.148	0.1116		310.999	0.1429		310.913	0.199		310.803	0.1445		311.025	0.2003
37.648	0.1618		24.172	0.1116		311.312	0.1429		311.226	0.199		311.121	0.1445		311.338	0.2003
37.686	0.1618		24.196	0.1116		311.63	0.1426		311.54	0.199		311.439	0.1445		311.652	0.2006
37.723	0.1618		24.221	0.1116		311.787	0.1426		311.853	0.199		311.753	0.1442		311.966	0.2006
37.762	0.1618		24.245	0.1116		312.265	0.1426		312.167	0.199		312.066	0.1442		312.28	0.2006
37.8	0.1618		24.269	0.1116		312.578	0.1423		312.48	0.1993		312.379	0.1442		312.593	0.2006
37.837	0.1618		24.294	0.1116		312.892	0.1423		312.794	0.199		312.693	0.1442		312.755	0.2006
37.876	0.1618		24.319	0.1116		313.206	0.1423		313.107	0.1993		313.007	0.1442		313.068	0.2006
37.914	0.1618		24.331	0.1116		313.52	0.1423		313.42	0.1993		313.321	0.1438		313.225	0.2006
37.951	0.1618		24.355	0.1116		313.838	0.1423		313.734	0.1993		313.635	0.1438		313.699	0.2009
37.99	0.1618		24.379	0.1116		314.152	0.1423		314.047	0.1993		313.951	0.1438		314.021	0.2009
38.028	0.1618		24.404	0.1119		314.466	0.142		314.361	0.1993		314.265	0.1438		314.334	0.2009
38.066	0.1618		24.429	0.1116		314.78	0.142		314.675	0.2		314.579	0.1438		314.648	0.2009
38.104	0.1618		24.452	0.1119		315.094	0.142		314.989	0.2		314.893	0.1438		314.961	0.2009
38.142	0.1618		24.477	0.1119		315.408	0.1417		315.303	0.2		315.211	0.1435		315.118	0.2009
38.18	0.1618		24.502	0.1119		315.722	0.142		315.617	0.2		315.524	0.1435		315.592	0.2009
38.218	0.1618		24.526	0.1119		316.036	0.1417		315.93	0.2		315.841	0.1435		315.906	0.2009
38.256	0.1618		24.55	0.1119		316.35	0.1417		316.247	0.2		316.155	0.1435		316.224	0.2012
38.294	0.1618		24.575	0.1119		316.663	0.1417		316.56	0.2		316.312	0.1435		316.538	0.2012
38.333	0.1618		24.599	0.1119		316.977	0.1414		316.874	0.2		316.789	0.1432		316.852	0.2012
38.371	0.1618		24.623	0.1119		317.291	0.1414		317.188	0.2003		317.104	0.1432		317.166	0.2012
38.408	0.1618		24.649	0.1119		317.604	0.1414		317.501	0.2003		317.418	0.1432		317.484	0.2012
38.447	0.1618		24.672	0.1119		317.918	0.1414		317.658	0.2003		317.731	0.1432		317.798	0.2012
38.485	0.1618		24.697	0.1119		318.232	0.1414		318.132	0.2003		317.894	0.1432		318.117	0.2015
38.524	0.1618		24.722	0.1119		318.389	0.1414		318.445	0.2003		318.208	0.1432		318.431	0.2015
38.562	0.1618		24.746	0.1119		318.703	0.1414		318.76	0.2003		318.521	0.1429		318.744	0.2015
38.599	0.1618		24.771	0.1119		319.016	0.1414		319.073	0.2003		318.835	0.1429		319.059	0.2015
38.638	0.1618		24.795	0.1119		319.33	0.1411		319.387	0.2006		319.149	0.1429		319.373	0.2015
38.676	0.1618		24.819	0.1119		319.644	0.1411		319.701	0.2006		319.463	0.1429		319.688	0.2015
38.713	0.1618		24.844	0.1119		319.958	0.1411		320.014	0.2006		319.782	0.1429		320.002	0.2015
38.752	0.1618		24.868	0.1119		320.271	0.1411		320.328	0.2006		320.095	0.1429		320.316	0.2018
38.79	0.1618		24.893	0.1119		320.585	0.1407		320.642	0.2006		320.409	0.1426		320.63	0.2018
38.828	0.1618		24.917	0.1119		320.899	0.1407		320.956	0.2009		320.723	0.1426		320.944	0.2018
38.867	0.1618		24.942	0.1122		321.213	0.1407		321.269	0.2009		321.037	0.1426		321.258	0.2018
38.905	0.1618		24.966	0.1122		321.53	0.1407		321.583	0.2009		321.351	0.1423		321.571	0.2018
38.942	0.1618		24.99	0.1122		321.844	0.1407		321.896	0.2009		321.664	0.1423		321.885	0.2018
38.981	0.1618		25.015	0.1122		322.158	0.1407		322.21	0.2009		321.978	0.142		322.199	0.2018
39.019	0.1618		25.04	0.1122		322.476	0.1407		322.524	0.2009		322.135	0.142		322.516	0.2018
39.058	0.1618		25.064	0.1122		322.79	0.1407		322.838	0.2012		322.61	0.142		322.83	0.2021
39.076	0.1618		25.076	0.1122		323.104	0.1404		323.151	0.2009		322.924	0.142		323.143	0.2021
39.114	0.1618		25.113	0.1122		323.418	0.1404		323.465	0.2012		323.237	0.142		323.457	0.2021
39.152	0.1618		25.138	0.1122		323.732	0.1404		323.778	0.2012		323.551	0.142		323.771	0.2021
39.191	0.1618		25.162	0.1122		324.045	0.1404		324.095	0.2012		323.865	0.142		324.085	0.2021
39.229	0.1618		25.187	0.1122		324.359	0.1404		324.408	0.2012		324.181	0.1417		324.399	0.2024
39.266	0.1618		25.211	0.1122		324.673	0.1401		324.722	0.2012		324.495	0.142		324.556	0.2024
39.305	0.1618		25.235	0.1122		324.991	0.1401		325.036	0.2012		324.808	0.1417		324.869	0.2024
39.343	0.1618		25.26	0.1122		325.305	0.1401		325.35	0.2015		325.122	0.1417		325.184	0.2024
39.382	0.1618		25.272	0.1122		325.618	0.1401		325.669	0.2015		325.436	0.1417		325.497	0.2024
39.419	0.1618		25.296	0.1122		325.932	0.1401		325.983	0.2015		325.75	0.1414		325.811	0.2024
39.457	0.1618		25.308	0.1122		326.246	0.1401		326.14	0.2015		326.063	0.1414		326.125	0.2024
39.496	0.1618		25.333	0.1122		326.559	0.1398		326.453	0.2015		326.377	0.1414		326.438	0.2024
39.533	0.1618		25.37	0.1125		326.874	0.1398		326.767	0.2015		326.69	0.1414		326.752	0.2024
39.571	0.1618		25.394	0.1125		327.188	0.1398		327.081	0.2015		327.005	0.1414		327.065	0.2028
39.61	0.1618		25.419	0.1125		327.502	0.1398		327.395	0.2015		327.318	0.1414		327.222	0.2028
39.648	0.1618		25.443	0.1125		327.815	0.1398		327.708	0.2015		327.632	0.1411		327.696	0.2028
39.685	0.1618		25.467	0.1125		328.13	0.1395		328.022	0.2018		327.946	0.1411		328.01	0.2028
39.724	0.1618		25.491	0.1125		328.444	0.1395		328.335	0.2018		328.26	0.1411		328.324	0.2031
39.762	0.1618		25.516	0.1125		328.757	0.1395		328.649	0.2018		328.574	0.1411		328.638	0.2028
39.799	0.1618		25.54	0.1125		329.071	0.1395		328.968	0.2018		328.891	0.1411		328.951	0.2031
39.838	0.1618		25.564	0.1125		329.385	0.1395		329.282	0.2018		329.205	0.1411		329.269	0.2031
39.876	0.1618		25.589	0.1125		329.699	0.1395		329.6	0.2021		329.519	0.1407		329.583	0.2031
39.913	0.1618		25.614	0.1125		330.012	0.1392		329.913	0.2018		329.832	0.1407		329.896	0.2031
39.952	0.1618		25.638	0.1125		330.326	0.1392		330.232	0.2021		330.146	0.1407		330.213	0.2031
39.99	0.1618		25.662	0.1125		330.639	0.1392		330.388	0.2021		330.459	0.1407		330.526	0.2034
40.027	0.1618		25.687	0.1125		330.958	0.1392		330.863	0.2021		330.774	0.1407		330.84	0.2034
40.066	0.1618		25.711	0.1125		331.271	0.1392		331.177	0.2021		331.088	0.1404		331.154	0.2034
40.104	0.1618		25.736	0.1128		331.585	0.1389		331.491	0.2021		331.402	0.1404		331.468	0.2034
40.141	0.1618		25.761	0.1125		331.898	0.1389		331.805	0.2021		331.716	0.1404		331.782	0.2034
40.18	0.1618		25.785	0.1128		332.212	0.1389		332.119	0.2024		332.03	0.1404		332.095	0.2034
40.218	0.1618		25.81	0.1128		332.525	0.1389		332.432	0.2024		332.343	0.1404		332.409	0.2034
40.256	0.1618		25.834	0.1125		332.687	0.1389		332.746	0.2024		332.5	0.1404		332.722	0.2037
40.294	0.1618		25.858	0.1128		333.001	0.1389		333.064	0.2024		332.814	0.1401		333.036	0.2037
40.332	0.1618		25.883	0.1128		333.314	0.1386		333.378	0.2024		333.128	0.1401		333.351	0.2037
40.37	0.1618		25.907	0.1128		333.632	0.1386		333.692	0.2024		333.442	0.1401		333.663	0.2037
40.408	0.1618		25.931	0.1128		333.946	0.1386		334.006	0.2024		333.755	0.1401		333.975	0.2037
40.446	0.1618		25.955	0.1128		334.259	0.1386		334.32	0.2028		334.069	0.1401		334.289	0.204
40.483	0.1618		25.98	0.1128		334.573	0.1386		334.637	0.2028		334.383	0.1401		334.602	0.2037
40.522	0.1618		26.004	0.1128		334.891	0.1383		334.95	0.2024		334.697	0.1398		334.919	0.204
40.56	0.1618		26.028	0.1128		335.048	0.1383		335.265	0.2028		335.015	0.1398		335.233	0.204
40.597	0.1618		26.053	0.1128		335.53	0.1383		335.579	0.2028		335.329	0.1398		335.547	0.204
40.636	0.1618		26.078	0.1128		335.687	0.1383		335.893	0.2028		335.643	0.1395		335.861	0.204
40.673	0.1618		26.101	0.1128		336.166	0.1383		336.206	0.2028		335.956	0.1395		336.175	0.204
40.711	0.1618		26.127	0.1128		336.479	0.138		336.52	0.2028		336.274	0.1395		336.488	0.204
40.75	0.1618		26.151	0.1128		336.793	0.138		336.834	0.2031		336.587	0.1395		336.802	0.2043
40.787	0.1618		26.175	0.1128		337.112	0.138		337.148	0.2031		336.899	0.1395		337.116	0.204
40.825	0.1618		26.199	0.1128		337.425	0.138		337.465	0.2031		337.216	0.1395		337.43	0.2043
40.864	0.1618		26.224	0.1128		337.739	0.138		337.778	0.2031		337.529	0.1392		337.744	0.2043
40.901	0.1618		26.248	0.1128		338.052	0.138		338.092	0.2031		337.843	0.1395		338.057	0.2043
40.92	0.1618		26.261	0.1128		338.37	0.1376		338.406	0.2031		338.157	0.1392		338.371	0.2043
40.958	0.1618		26.285	0.1128		338.683	0.1376		338.72	0.2034		338.471	0.1392		338.689	0.2043
40.996	0.1618		26.31	0.1128		338.998	0.1376		339.033	0.2031		338.785	0.1392		339.002	0.2043
41.034	0.1618		26.334	0.1132		339.312	0.1376		339.033	0.2031		339.103	0.1389		339.315	0.2046
41.072	0.1618		26.358	0.1128		339.626	0.1376		339.507	0.2034		339.417	0.1389		339.472	0.2046
41.11	0.1618		26.383	0.1132		339.94	0.1376		339.822	0.2034		339.731	0.1389		339.789	0.2046
41.148	0.1618		26.407	0.1128		340.254	0.1373		340.135	0.2034		340.045	0.1389		340.103	0.2046
41.186	0.1618		26.432	0.1128		340.573	0.1373		340.449	0.2034		340.362	0.1389		340.422	0.2046
41.224	0.1618		26.456	0.1132		340.887	0.1373		340.763	0.2034		340.676	0.1389		340.74	0.2046
41.262	0.1618		26.48	0.1132		341.201	0.1373		341.077	0.2037		340.989	0.1386		341.054	0.2046
41.3	0.1618		26.505	0.1132		341.519	0.1373		341.39	0.2037		341.303	0.1386		341.368	0.2049
41.338	0.1618		26.529	0.1132		341.834	0.1373		341.704	0.2037		341.617	0.1386		341.683	0.2049
41.376	0.1618		26.553	0.1132		342.148	0.1373		342.018	0.2037		341.934	0.1386		341.997	0.2046
41.414	0.1618		26.578	0.1132		342.462	0.137		342.332	0.2037		342.248	0.1386		342.315	0.2049
41.453	0.1618		26.602	0.1132		342.775	0.137		342.649	0.2037		342.562	0.1383		342.628	0.2049
41.491	0.1618		26.626	0.1132		343.089	0.137		342.963	0.2037		342.876	0.1383		342.942	0.2049
41.528	0.1618		26.651	0.1132		343.403	0.137		343.282	0.204		343.189	0.1383		343.261	0.2049
41.567	0.1618		26.675	0.1132		343.56	0.137		343.596	0.204		343.503	0.1383		343.574	0.2049
41.606	0.1618		26.7	0.1132		343.874	0.137		343.91	0.204		343.817	0.1383		343.888	0.2052
41.645	0.1618		26.712	0.1132		344.188	0.1367		344.223	0.204		344.13	0.138		344.202	0.2052
41.683	0.1618		26.749	0.1132		344.501	0.1367		344.537	0.204		344.449	0.138		344.516	0.2052
41.722	0.1618		26.773	0.1132		344.815	0.1367		344.851	0.204		344.763	0.138		344.83	0.2052
41.759	0.1618		26.798	0.1132		345.129	0.1367		345.165	0.204		345.076	0.138		345.146	0.2052
41.797	0.1618		26.822	0.1132		345.443	0.1367		345.479	0.2043		345.39	0.138		345.46	0.2052
41.836	0.1618		26.846	0.1132		345.757	0.1367		345.794	0.2043		345.704	0.138		345.774	0.2052
41.873	0.1618		26.871	0.1132		346.071	0.1367		346.107	0.2043		345.861	0.138		346.088	0.2052
41.911	0.1618		26.896	0.1132		346.384	0.1364		346.421	0.2043		346.175	0.1376		346.402	0.2055
41.95	0.1618		26.919	0.1132		346.699	0.1364		346.735	0.2043		346.489	0.1376		346.716	0.2055
41.988	0.1618		26.944	0.1132		347.013	0.1364		347.049	0.2043		346.802	0.1376		347.029	0.2055
42.025	0.1618		26.969	0.1132		347.326	0.1364		347.363	0.2043		346.959	0.1376		347.343	0.2055
42.064	0.1618		26.993	0.1132		347.64	0.1364		347.677	0.2046		347.433	0.1376		347.656	0.2055
42.102	0.1618		27.017	0.1132		347.958	0.1364		347.991	0.2046		347.747	0.1376		347.974	0.2055
42.139	0.1618		27.042	0.1132		348.272	0.1361		348.304	0.2046		348.061	0.1373		348.287	0.2059
42.178	0.1618		27.066	0.1132		348.586	0.1361		348.618	0.2046		348.375	0.1373		348.601	0.2059
42.216	0.1618		27.09	0.1132		348.9	0.1361		348.932	0.2046		348.689	0.1373		348.92	0.2059
42.253	0.1618		27.115	0.1132		349.214	0.1361		349.246	0.2046		349.002	0.1373		349.233	0.2059
42.292	0.1618		27.139	0.1135		349.527	0.1361		349.56	0.2049		349.316	0.1373		349.547	0.2059
42.33	0.1618		27.163	0.1132		349.841	0.1361		349.874	0.2049		349.631	0.1373		349.861	0.2059
42.367	0.1618		27.188	0.1132		350.155	0.1361		350.187	0.2049		349.945	0.137		350.179	0.2062
42.406	0.1618		27.212	0.1135		350.469	0.1361		350.502	0.2049		350.259	0.1373		350.493	0.2062
42.444	0.1618		27.236	0.1135		350.783	0.1358		350.82	0.2049		350.573	0.137		350.806	0.2062
42.481	0.1618		27.261	0.1135		351.097	0.1358		351.134	0.2049		350.886	0.137		351.12	0.2062
42.5	0.1618		27.285	0.1135		351.411	0.1358		351.448	0.2049		351.2	0.137		351.276	0.2062
42.539	0.1618		27.31	0.1135		351.725	0.1358		351.768	0.2049		351.515	0.1367		351.594	0.2062
42.577	0.1618		27.334	0.1135		352.042	0.1358		352.082	0.2052		351.829	0.1367		351.907	0.2062
42.614	0.1618		27.359	0.1135		352.355	0.1355		352.396	0.2052		352.142	0.137		352.221	0.2065
42.653	0.1618		27.383	0.1135		352.67	0.1355		352.71	0.2052		352.457	0.1367		352.535	0.2065
42.691	0.1618		27.395	0.1135		352.983	0.1355		352.867	0.2052		352.77	0.1367		352.849	0.2065
42.728	0.1618		27.42	0.1135		353.297	0.1355		353.181	0.2052		353.084	0.1367		353.163	0.2065
42.767	0.1618		27.443	0.1135		353.611	0.1355		353.495	0.2052		353.401	0.1364		353.476	0.2065
42.805	0.1618		27.468	0.1135		353.925	0.1355		353.812	0.2052		353.716	0.1364		353.79	0.2065
42.842	0.1618		27.493	0.1135		354.242	0.1355		354.125	0.2052		354.029	0.1364		354.104	0.2065
42.881	0.1618		27.517	0.1135		354.555	0.1352		354.439	0.2055		354.343	0.1364		354.418	0.2065
42.919	0.1618		27.541	0.1135		354.868	0.1355		354.753	0.2055		354.661	0.1364		354.732	0.2068
42.956	0.1618		27.566	0.1135		355.187	0.1352		355.067	0.2055		354.975	0.1364		355.046	0.2068
42.995	0.1618		27.59	0.1135		355.501	0.1352		355.381	0.2055		355.297	0.1364		355.36	0.2068
43.033	0.1618		27.614	0.1135		355.814	0.1352		355.697	0.2055		355.611	0.1364		355.674	0.2068
43.07	0.1618		27.639	0.1135		356.128	0.1352		356.015	0.2055		355.925	0.1361		355.988	0.2068
43.109	0.1618		27.664	0.1135		356.441	0.1352		356.329	0.2055		356.238	0.1361		356.301	0.2068
43.147	0.1618		27.688	0.1135		356.758	0.1349		356.642	0.2059		356.554	0.1361		356.615	0.2071
43.184	0.1618		27.712	0.1135		357.072	0.1349		356.956	0.2059		356.868	0.1361		356.929	0.2068
43.223	0.1618		27.737	0.1138		357.386	0.1349		357.27	0.2059		357.182	0.1361		357.242	0.2071
43.261	0.1618		27.761	0.1138		357.543	0.1349		357.584	0.2059		357.496	0.1358		357.556	0.2071
43.3	0.1618		27.785	0.1135		357.862	0.1349		357.899	0.2059		357.81	0.1358		357.87	0.2071
43.337	0.1621		27.81	0.1138		358.175	0.1349		358.212	0.2059		358.123	0.1358		358.186	0.2071
43.375	0.1618		27.834	0.1138		358.494	0.1349		358.526	0.2059		358.439	0.1358		358.5	0.2071
43.414	0.1618		27.859	0.1138		358.65	0.1349		358.839	0.2059		358.757	0.1358		358.814	0.2074
43.452	0.1618		27.883	0.1138		359.131	0.1342		359.153	0.2062		359.07	0.1358		359.128	0.2074
43.49	0.1618		27.908	0.1138		359.448	0.1342		359.466	0.2062		359.227	0.1355		359.442	0.2074
43.529	0.1618		27.932	0.1138		359.761	0.1342		359.78	0.2062		359.541	0.1355		359.755	0.2074
43.567	0.1618		27.957	0.1138		360.075	0.1342		360.094	0.2062		359.858	0.1355		360.069	0.2074
43.606	0.1618		27.981	0.1138		360.389	0.1342		360.408	0.2062		360.172	0.1355		360.383	0.2074
43.643	0.1618		28.006	0.1138		360.547	0.1342		360.722	0.2062		360.485	0.1355		360.701	0.2077
43.681	0.1618		28.03	0.1138		361.021	0.1339		361.036	0.2062		360.799	0.1355		361.015	0.2077
43.72	0.1618		28.054	0.1138		361.335	0.1339		361.349	0.2062		361.113	0.1355		361.329	0.2074
43.757	0.1621		28.079	0.1138		361.648	0.1339		361.663	0.2065		361.426	0.1352		361.643	0.2077
43.795	0.1618		28.104	0.1141		361.962	0.1339		361.977	0.2065		361.745	0.1352		361.956	0.2077
43.834	0.1618		28.128	0.1141		362.275	0.1339		362.291	0.2065		362.059	0.1352		362.271	0.2077
43.871	0.1618		28.152	0.1138		362.588	0.1339		362.605	0.2065		362.372	0.1352		362.585	0.2077
43.909	0.1618		28.177	0.1138		362.902	0.1336		362.919	0.2065		362.686	0.1352		362.898	0.2077
43.928	0.1621		28.201	0.1141		363.216	0.1336		363.233	0.2065		363	0.1352		363.212	0.208
43.986	0.1618		28.225	0.1138		363.529	0.1336		363.547	0.2065		363.313	0.1352		363.526	0.208
44.023	0.1618		28.25	0.1141		363.843	0.1336		363.861	0.2068		363.63	0.1349		363.844	0.208
44.062	0.1618		28.275	0.1141		364.157	0.1336		364.175	0.2068		363.944	0.1349		364.158	0.2077
44.081	0.1618		28.298	0.1141		364.471	0.1336		364.489	0.2068		364.258	0.1349		364.471	0.208
44.119	0.1621		28.323	0.1141		364.785	0.1336		364.803	0.2068		364.572	0.1349		364.785	0.208
44.156	0.1618		28.348	0.1141		365.098	0.1336		365.117	0.2068		364.89	0.1349		365.099	0.208
44.195	0.1618		28.371	0.1141		365.416	0.1333		365.431	0.2071		365.204	0.1349		365.26	0.208
44.233	0.1618		28.396	0.1141		365.73	0.1333		365.744	0.2068		365.518	0.1349		365.573	0.208
44.272	0.1618		28.42	0.1141		366.044	0.1333		366.058	0.2071		365.831	0.1349		365.887	0.2083
44.309	0.1618		28.433	0.1141		366.357	0.1333		366.372	0.2071		366.145	0.1342		366.201	0.2083
44.347	0.1618		28.457	0.1141		366.672	0.1333		366.686	0.2071		366.459	0.1342		366.517	0.2083
44.386	0.1618		28.482	0.1141		366.986	0.1333		367	0.2071		366.774	0.1342		366.83	0.2083
44.424	0.1618		28.506	0.1141		367.3	0.1333		367.314	0.2071		367.087	0.1342		367.145	0.2083
44.462	0.1618		28.531	0.1141		367.613	0.1333		367.627	0.2071		367.401	0.1342		367.458	0.2083
44.501	0.1618		28.555	0.1141		367.927	0.133		367.784	0.2071		367.715	0.1342		367.772	0.2083
44.539	0.1618		28.579	0.1141		368.24	0.1333		367.941	0.2071		368.029	0.1339		368.086	0.2086
44.578	0.1618		28.604	0.1141		368.554	0.133		368.421	0.2074		368.346	0.1339		368.399	0.2086
44.616	0.1618		28.628	0.1141		368.868	0.133		368.74	0.2071		368.66	0.1339		368.713	0.2086
44.654	0.1618		28.652	0.1141		369.182	0.133		369.054	0.2074		368.973	0.1339		369.027	0.2086
44.692	0.1618		28.677	0.1141		369.496	0.133		369.368	0.2074		369.286	0.1339		369.34	0.2086
44.73	0.1618		28.701	0.1141		369.809	0.133		369.686	0.2074		369.6	0.1339		369.655	0.2086
44.768	0.1618		28.726	0.1141		370.122	0.133		369.999	0.2074		369.914	0.1339		369.968	0.2086
44.807	0.1618		28.75	0.1141		370.435	0.133		370.313	0.2074		370.228	0.1336		370.282	0.2086
44.844	0.1618		28.775	0.1141		370.748	0.1327		370.627	0.2077		370.542	0.1336		370.596	0.209
44.882	0.1618		28.799	0.1144		370.905	0.1327		370.941	0.2077		370.856	0.1336		370.909	0.209
44.921	0.1618		28.824	0.1144		371.22	0.1327		371.255	0.2077		371.17	0.1336		371.223	0.209
44.958	0.1618		28.848	0.1144		371.533	0.1327		371.568	0.2077		371.483	0.1336		371.537	0.209
44.977	0.1618		28.872	0.1141		371.848	0.1327		371.882	0.2077		371.797	0.1336		371.851	0.209
45.035	0.1618		28.897	0.1144		372.161	0.1327		372.2	0.2077		372.117	0.1336		372.172	0.209
45.073	0.1618		28.921	0.1144		372.475	0.1327		372.514	0.208		372.43	0.1333		372.486	0.2093
45.112	0.1618		28.946	0.1144		372.789	0.1327		372.828	0.208		372.744	0.1333		372.8	0.2093
45.15	0.1618		28.97	0.1144		372.946	0.1327		373.142	0.208		372.9	0.1333		373.114	0.2093
45.187	0.1618		28.995	0.1144		373.42	0.1327		373.455	0.208		373.214	0.1333		373.433	0.2093
45.226	0.1618		29.019	0.1144		373.734	0.1324		373.772	0.208		373.528	0.1333		373.75	0.2093
45.264	0.1618		29.043	0.1144		374.048	0.1324		374.086	0.208		373.842	0.1333		374.064	0.2093
45.282	0.1618		29.068	0.1144		374.362	0.1324		374.4	0.208		374.155	0.1333		374.378	0.2093
45.34	0.1618		29.092	0.1144		374.675	0.1324		374.714	0.208		374.469	0.1333		374.691	0.2093
45.378	0.1618		29.116	0.1144		374.99	0.1324		375.027	0.208		374.782	0.1333		375.005	0.2096
45.416	0.1618		29.141	0.1144		375.303	0.1324		375.342	0.2083		375.096	0.1333		375.319	0.2096
45.454	0.1618		29.166	0.1144		375.617	0.1324		375.656	0.2083		375.41	0.133		375.476	0.2096
45.473	0.1618		29.19	0.1144		375.931	0.1324		375.97	0.2083		375.724	0.133		375.951	0.2096
45.511	0.1618		29.214	0.1144		376.245	0.1324		376.288	0.2083		376.037	0.133		376.265	0.2096
45.55	0.1618		29.239	0.1144		376.558	0.1324		376.601	0.2083		376.351	0.133		376.579	0.2099
45.587	0.1618		29.263	0.1144		376.872	0.1324		376.915	0.2083		376.665	0.133		376.893	0.2099
45.625	0.1618		29.287	0.1144		377.186	0.1321		377.229	0.2083		376.978	0.133		377.206	0.2099
45.664	0.1618		29.312	0.1144		377.5	0.1321		377.543	0.2086		377.135	0.133		377.52	0.2099
45.701	0.1618		29.336	0.1144		377.814	0.1321		377.857	0.2086		377.61	0.1327		377.834	0.2099
45.739	0.1618		29.36	0.1147		378.128	0.1321		378.178	0.2086		377.924	0.1327		378.148	0.2099
45.778	0.1618		29.385	0.1144		378.442	0.1321		378.491	0.2086		378.237	0.1327		378.462	0.2099
45.815	0.1618		29.41	0.1144		378.756	0.1321		378.806	0.2086		378.551	0.1327		378.619	0.2099
45.853	0.1618		29.422	0.1144		379.076	0.1321		379.119	0.2086		378.865	0.1327		378.933	0.2099
45.892	0.1618		29.446	0.1147		379.39	0.1321		379.433	0.2086		379.179	0.1327		379.247	0.2102
45.929	0.1618		29.47	0.1144		379.707	0.1321		379.747	0.2086		379.493	0.1327		379.561	0.2102
45.967	0.1618		29.495	0.1144		379.864	0.1318		379.904	0.2086		379.807	0.1327		379.874	0.2102
46.006	0.1618		29.52	0.1147		380.342	0.1321		380.217	0.209		380.122	0.1327		380.188	0.2102
46.043	0.1618		29.544	0.1144		380.659	0.1318		380.531	0.209		380.435	0.1324		380.345	0.2102
46.081	0.1618		29.569	0.1147		380.977	0.1318		380.849	0.209		380.749	0.1324		380.82	0.2102
46.12	0.1618		29.593	0.1147		381.296	0.1318		381.163	0.209		381.063	0.1324		381.134	0.2105
46.157	0.1618		29.617	0.1147		381.61	0.1318		381.476	0.209		381.377	0.1324		381.448	0.2105
46.195	0.1618		29.642	0.1147		381.924	0.1318		381.794	0.209		381.695	0.1324		381.761	0.2105
46.234	0.1618		29.667	0.1147		382.238	0.1318		382.108	0.209		382.008	0.1324		382.075	0.2105
46.272	0.1618		29.69	0.1147		382.552	0.1318		382.419	0.2093		382.321	0.1324		382.388	0.2105
46.31	0.1618		29.715	0.1147		382.866	0.1318		382.731	0.2093		382.634	0.1324		382.702	0.2105
46.349	0.1618		29.74	0.1147		383.025	0.1318		383.045	0.2093		382.948	0.1324		383.016	0.2108
46.386	0.1618		29.764	0.1147		383.338	0.1318		383.358	0.2093		383.262	0.1321		383.33	0.2108
46.424	0.1618		29.788	0.1147		383.66	0.1314		383.672	0.2093		383.576	0.1321		383.643	0.2105
46.463	0.1618		29.813	0.1144		383.974	0.1314		383.991	0.2093		383.892	0.1321		383.957	0.2108
46.5	0.1618		29.837	0.1147		384.288	0.1318		384.304	0.2093		384.206	0.1321		384.27	0.2108
46.538	0.1618		29.861	0.1147		384.602	0.1314		384.618	0.2093		384.363	0.1321		384.584	0.2108
46.577	0.1618		29.886	0.1147		384.915	0.1314		384.931	0.2093		384.839	0.1321		384.898	0.2108
46.615	0.1618		29.91	0.1147		385.229	0.1314		385.245	0.2093		385.156	0.1321		385.212	0.2108
46.652	0.1618		29.934	0.1147		385.547	0.1314		385.559	0.2096		385.471	0.1318		385.526	0.2111
46.691	0.1618		29.959	0.1147		385.704	0.1314		385.872	0.2096		385.784	0.1321		385.845	0.2111
46.729	0.1618		29.984	0.1147		386.179	0.1314		386.185	0.2096		386.098	0.1318		386.158	0.2111
46.766	0.1618		30.007	0.1147		386.493	0.1314		386.499	0.2096		386.412	0.1318		386.472	0.2111
46.805	0.1618		30.032	0.1147		386.807	0.1311		386.812	0.2096		386.726	0.1318		386.786	0.2111
46.843	0.1618		30.044	0.1147		387.12	0.1314		387.127	0.2096		386.883	0.1318		387.099	0.2111
46.882	0.1618		30.081	0.1147		387.434	0.1314		387.44	0.2096		387.197	0.1318		387.413	0.2114
46.919	0.1618		30.105	0.1147		387.748	0.1314		387.754	0.2099		387.511	0.1318		387.727	0.2111
46.957	0.1618		30.13	0.1147		388.061	0.1311		388.068	0.2099		387.824	0.1318		388.046	0.2114
46.996	0.1618		30.154	0.1147		388.375	0.1311		388.386	0.2099		388.138	0.1318		388.359	0.2114
47.034	0.1618		30.178	0.1147		388.689	0.1311		388.701	0.2099		388.456	0.1318		388.673	0.2114
47.071	0.1618		30.203	0.1147		389.003	0.1311		389.014	0.2099		388.77	0.1314		388.987	0.2114
47.11	0.1618		30.227	0.1147		389.317	0.1311		389.328	0.2099		389.084	0.1314		389.301	0.2114
47.148	0.1618		30.251	0.1147		389.631	0.1311		389.642	0.2102		389.398	0.1314		389.615	0.2114
47.167	0.1618		30.276	0.1147		389.945	0.1311		389.955	0.2099		389.715	0.1314		389.929	0.2114
47.204	0.1618		30.301	0.1147		390.259	0.1311		390.269	0.2099		390.029	0.1314		390.243	0.2114
47.243	0.1618		30.324	0.1147		390.573	0.1311		390.583	0.2102		390.343	0.1314		390.557	0.2117
47.281	0.1618		30.349	0.1147		390.887	0.1311		390.896	0.2102		390.657	0.1314		390.871	0.2117
47.32	0.1618		30.373	0.1147		391.201	0.1308		391.21	0.2102		390.971	0.1314		391.189	0.2117
47.357	0.1618		30.398	0.1147		391.514	0.1311		391.524	0.2102		391.285	0.1314		391.503	0.2117
47.395	0.1618		30.422	0.1147		391.829	0.1311		391.837	0.2102		391.599	0.1314		391.817	0.2117
47.434	0.1618		30.447	0.1147		392.146	0.1308		392.151	0.2102		391.913	0.1314		392.13	0.2117
47.471	0.1618		30.471	0.1147		392.459	0.1308		392.465	0.2105		392.226	0.1311		392.444	0.2117
47.509	0.1618		30.495	0.1147		392.773	0.1308		392.779	0.2105		392.541	0.1311		392.601	0.2117
47.548	0.1618		30.52	0.1147		393.087	0.1308		393.097	0.2105		392.854	0.1311		392.919	0.2121
47.585	0.1618		30.544	0.1147		393.401	0.1308		393.41	0.2105		393.167	0.1311		393.233	0.2121
47.623	0.1618		30.556	0.115		393.715	0.1308		393.724	0.2105		393.481	0.1311		393.547	0.2121
47.662	0.1618		30.581	0.1147		394.028	0.1308		394.038	0.2105		393.795	0.1311		393.861	0.2121
47.699	0.1618		30.605	0.115		394.342	0.1308		394.353	0.2108		394.108	0.1311		394.174	0.2121
47.737	0.1618		30.629	0.1147		394.656	0.1308		394.51	0.2108		394.421	0.1311		394.489	0.2121
47.776	0.1618		30.654	0.1147		394.971	0.1308		394.827	0.2105		394.74	0.1311		394.802	0.2121
47.813	0.1618		30.678	0.115		395.285	0.1308		395.141	0.2108		395.054	0.1308		395.116	0.2121
47.852	0.1618		30.702	0.115		395.599	0.1308		395.454	0.2108		395.368	0.1311		395.43	0.2124
47.89	0.1618		30.727	0.115		395.913	0.1308		395.767	0.2108		395.682	0.1308		395.744	0.2124
47.928	0.1618		30.752	0.115		396.226	0.1305		396.081	0.2108		395.996	0.1308		396.058	0.2124
47.965	0.1618		30.776	0.115		396.54	0.1305		396.395	0.2108		396.31	0.1308		396.372	0.2124
48.004	0.1618		30.8	0.115		396.854	0.1305		396.71	0.2108		396.624	0.1308		396.685	0.2124
48.042	0.1621		30.825	0.1147		397.011	0.1305		397.024	0.2108		396.94	0.1308		396.999	0.2124
48.08	0.1618		30.849	0.115		397.325	0.1305		397.337	0.2108		397.258	0.1308		397.313	0.2124
48.119	0.1618		30.874	0.115		397.638	0.1305		397.651	0.2108		397.572	0.1308		397.627	0.213
48.156	0.1618		30.898	0.115		397.952	0.1305		397.965	0.2111		397.886	0.1308		397.941	0.213
48.194	0.1618		30.922	0.115		398.265	0.1305		398.279	0.2111		398.2	0.1308		398.255	0.213
48.233	0.1618		30.947	0.115		398.583	0.1305		398.593	0.2111		398.518	0.1308		398.568	0.213
48.27	0.1621		30.972	0.115		398.897	0.1305		398.911	0.2111		398.832	0.1308		398.887	0.213
48.308	0.1618		30.995	0.115		399.212	0.1305		399.224	0.2111		399.146	0.1308		399.2	0.213
48.347	0.1618		31.02	0.115		399.526	0.1305		399.538	0.2114		399.459	0.1308		399.514	0.213
48.385	0.1618		31.045	0.115		399.84	0.1305		399.852	0.2114		399.773	0.1308		399.671	0.213
48.424	0.1618		31.069	0.115		400.154	0.1305		400.169	0.2114		399.929	0.1308		400.145	0.2133
48.461	0.1618		31.093	0.115		400.467	0.1305		400.482	0.2114		400.243	0.1308		400.459	0.2133
48.499	0.1618		31.118	0.115		400.781	0.1305		400.796	0.2114		400.559	0.1305		400.773	0.2133
48.538	0.1618		31.142	0.115		401.095	0.1305		401.11	0.2114		400.873	0.1305		401.086	0.2133
48.576	0.1621		31.167	0.115		401.409	0.1305		401.424	0.2114		401.187	0.1305		401.4	0.2133
48.614	0.1618		31.191	0.115		401.723	0.1305		401.738	0.2114		401.501	0.1305		401.713	0.2133
48.652	0.1618		31.216	0.115		402.042	0.1305		402.052	0.2114		401.815	0.1305		402.027	0.2136
48.69	0.1618		31.24	0.115		402.356	0.1305		402.365	0.2114		402.128	0.1305		402.341	0.2133
48.728	0.1618		31.264	0.115		402.669	0.1302		402.679	0.2117		402.442	0.1305		402.655	0.2136
48.748	0.1618		31.289	0.115		402.983	0.1302		402.995	0.2117		402.755	0.1305		402.969	0.2136
48.785	0.1618		31.313	0.115		403.297	0.1302		403.309	0.2117		403.074	0.1305		403.283	0.2136
48.823	0.1618		31.337	0.115		403.611	0.1302		403.622	0.2117		403.388	0.1305		403.597	0.2136
48.862	0.1618		31.362	0.115		403.93	0.1302		403.936	0.2117		403.702	0.1305		403.912	0.2136
48.9	0.1618		31.386	0.1153		404.25	0.1302		404.254	0.2117		404.016	0.1305		404.226	0.2136
48.937	0.1618		31.411	0.115		404.563	0.1302		404.568	0.2117		404.328	0.1302		404.54	0.2139
48.976	0.1618		31.436	0.115		404.878	0.1302		404.881	0.2121		404.642	0.1302		404.854	0.2139
49.014	0.1618		31.459	0.115		405.191	0.1302		405.196	0.2121		404.956	0.1302		405.168	0.2139
49.051	0.1618		31.484	0.115		405.512	0.1302		405.353	0.2121		405.27	0.1302		405.486	0.2139
49.09	0.1618		31.509	0.115		405.828	0.1302		405.827	0.2121		405.583	0.1302		405.8	0.2139
49.128	0.1621		31.521	0.1153		406.142	0.1302		406.141	0.2121		405.897	0.1302		406.114	0.2139
49.166	0.1618		31.546	0.115		406.456	0.1302		406.454	0.2121		406.21	0.1302		406.427	0.2139
49.204	0.1618		31.57	0.1153		406.771	0.1302		406.768	0.2121		406.524	0.1302		406.741	0.2139
49.242	0.1618		31.594	0.115		407.085	0.1302		407.082	0.2124		406.837	0.1302		406.898	0.2142
49.28	0.1618		31.619	0.115		407.402	0.1302		407.395	0.2121		407.151	0.1302		407.215	0.2142
49.318	0.1618		31.644	0.1153		407.716	0.1302		407.709	0.2124		407.465	0.1302		407.529	0.2142
49.356	0.1618		31.668	0.1153		408.029	0.1302		408.026	0.2124		407.778	0.1302		407.843	0.2142
49.394	0.1618		31.693	0.115		408.343	0.1302		408.183	0.2124		408.095	0.1302		408.157	0.2142
49.432	0.1618		31.716	0.1153		408.657	0.1302		408.497	0.2124		408.409	0.1302		408.471	0.2142
49.47	0.1618		31.741	0.1153		408.971	0.1302		408.812	0.2124		408.723	0.1299		408.785	0.2142
49.508	0.1618		31.766	0.1153		409.286	0.1302		409.126	0.2124		409.037	0.1302		409.103	0.2145
49.546	0.1621		31.79	0.1153		409.443	0.1299		409.441	0.2124		409.193	0.1302		409.417	0.2145
49.584	0.1618		31.815	0.1153		409.756	0.1302		409.755	0.2124		409.668	0.1299		409.731	0.2145
49.622	0.1618		31.84	0.115		410.07	0.1302		410.069	0.2124		409.981	0.1299		410.045	0.2145
49.66	0.1618		31.864	0.115		410.389	0.1299		410.382	0.213		410.295	0.1299		410.362	0.2145
49.698	0.1618		31.889	0.1153		410.702	0.1302		410.696	0.213		410.609	0.1299		410.676	0.2145
49.735	0.1618		31.913	0.1153		411.016	0.1299		411.01	0.213		410.924	0.1299		410.99	0.2145
49.774	0.1618		31.937	0.1153		411.333	0.1299		411.324	0.213		411.237	0.1299		411.309	0.2148
49.812	0.1618		31.962	0.1153		411.649	0.1299		411.637	0.213		411.55	0.1299		411.627	0.2148
49.85	0.1618		31.987	0.1153		411.963	0.1299		411.951	0.2133		411.864	0.1299		411.94	0.2145
49.889	0.1618		32.01	0.1153		412.277	0.1299		412.265	0.213		412.178	0.1299		412.258	0.2148
49.927	0.1618		32.035	0.1153		412.591	0.1299		412.579	0.2133		412.495	0.1296		412.572	0.2148
49.964	0.1618		32.06	0.1153		412.905	0.1299		412.892	0.2133		412.807	0.1296		412.886	0.2148
50.003	0.1618		32.084	0.1153		413.224	0.1299		413.211	0.2133		413.119	0.1299		413.199	0.2148
50.041	0.1618		32.108	0.1153		413.537	0.1299		413.367	0.2133		413.433	0.1296		413.513	0.2148
50.08	0.1618		32.12	0.1153		413.856	0.1299		413.841	0.2133		413.746	0.1296		413.827	0.2148
50.117	0.1618		32.157	0.1153		414.17	0.1299		414.155	0.2133		414.063	0.1296		414.143	0.2148
50.155	0.1618		32.181	0.1153		414.483	0.1299		414.468	0.2133		414.22	0.1296		414.457	0.2152
50.194	0.1618		32.206	0.1153		414.797	0.1299		414.782	0.2133		414.536	0.1299		414.771	0.2152
50.231	0.1618		32.231	0.1153		415.111	0.1299		415.096	0.2136		414.849	0.1296		415.084	0.2152
50.269	0.1621		32.254	0.1153		415.424	0.1299		415.409	0.2136		415.164	0.1296		415.398	0.2152
50.308	0.1618		32.279	0.1153		415.742	0.1299		415.723	0.2136		415.477	0.1296		415.715	0.2152
50.345	0.1618		32.304	0.1153		416.056	0.1299		416.04	0.2136		415.791	0.1296		416.029	0.2152
50.383	0.1618		32.327	0.1153		416.369	0.1296		416.358	0.2136		416.11	0.1296		416.343	0.2152
50.422	0.1618		32.352	0.1153		416.683	0.1299		416.672	0.2136		416.424	0.1296		416.5	0.2152
50.44	0.1618		32.377	0.1153		416.996	0.1296		416.986	0.2136		416.739	0.1296		416.978	0.2152
50.478	0.1618		32.401	0.1153		417.311	0.1296		417.302	0.2139		417.053	0.1296		417.292	0.2155
50.516	0.1621		32.425	0.1153		417.625	0.1299		417.619	0.2136		417.366	0.1296		417.606	0.2155
50.554	0.1618		32.45	0.1156		417.939	0.1296		417.937	0.2139		417.68	0.1296		417.923	0.2155
50.592	0.1621		32.474	0.1153		418.252	0.1296		418.251	0.2139		417.997	0.1296		418.237	0.2155
50.63	0.1618		32.498	0.1156		418.572	0.1296		418.565	0.2139		418.311	0.1296		418.551	0.2155
50.668	0.1621		32.522	0.1156		418.886	0.1296		418.878	0.2139		418.625	0.1293		418.865	0.2158
50.706	0.1618		32.534	0.1153		419.203	0.1296		419.192	0.2142		418.939	0.1296		419.026	0.2158
50.744	0.1618		32.559	0.1153		419.517	0.1296		419.506	0.2142		419.252	0.1296		419.34	0.2158
50.783	0.1618		32.584	0.1156		419.831	0.1296		419.819	0.2142		419.566	0.1296		419.654	0.2158
50.821	0.1618		32.608	0.1153		420.145	0.1296		420.133	0.2142		419.879	0.1293		419.967	0.2158
50.858	0.1618		32.632	0.1153		420.459	0.1296		420.446	0.2142		420.192	0.1293		420.282	0.2158
50.878	0.1618		32.656	0.1156		420.773	0.1296		420.76	0.2142		420.506	0.1293		420.595	0.2158
50.935	0.1618		32.681	0.1153		421.092	0.1296		421.076	0.2142		420.82	0.1293		420.909	0.2161
50.974	0.1618		32.705	0.1153		421.406	0.1296		421.39	0.2142		421.134	0.1293		421.223	0.2158
51.012	0.1618		32.729	0.1156		421.563	0.1296		421.547	0.2142		421.451	0.1293		421.537	0.2161
51.05	0.1621		32.754	0.1156		421.877	0.1296		421.86	0.2145		421.768	0.1293		421.851	0.2161
51.089	0.1618		32.778	0.1156		422.196	0.1296		422.174	0.2142		422.081	0.1293		422.169	0.2161
51.126	0.1618		32.803	0.1156		422.51	0.1296		422.488	0.2145		422.395	0.1293		422.483	0.2161
51.164	0.1621		32.828	0.1156		422.824	0.1296		422.802	0.2145		422.709	0.1293		422.796	0.2161
51.203	0.1618		32.851	0.1156		423.138	0.1296		423.115	0.2145		423.023	0.1293		423.11	0.2161
51.241	0.1618		32.876	0.1156		423.295	0.1296		423.429	0.2145		423.336	0.1293		423.424	0.2164
51.28	0.1618		32.901	0.1156		423.774	0.1296		423.742	0.2148		423.649	0.1293		423.738	0.2164
51.317	0.1618		32.925	0.1156		424.088	0.1296		424.056	0.2145		423.963	0.1293		424.056	0.2164
51.355	0.1618		32.949	0.1156		424.402	0.1296		424.37	0.2148		424.276	0.1293		424.378	0.2164
51.394	0.1618		32.974	0.1156		424.717	0.1296		424.684	0.2148		424.589	0.1293		424.691	0.2164
51.431	0.1618		32.998	0.1156		425.034	0.1296		424.997	0.2148		424.903	0.1293		425.005	0.2164
51.469	0.1621		33.022	0.1156		425.348	0.1296		425.311	0.2148		425.216	0.1293		425.319	0.2167
51.508	0.1618		33.047	0.1156		425.661	0.1296		425.625	0.2148		425.53	0.1293		425.632	0.2167
51.545	0.1618		33.072	0.1156		425.975	0.1296		425.938	0.2148		425.843	0.1293		425.946	0.2167
51.583	0.1618		33.095	0.1156		426.294	0.1296		426.252	0.2148		426.157	0.1293		426.26	0.2167
51.622	0.1618		33.121	0.1156		426.608	0.1296		426.566	0.2148		426.47	0.1293		426.573	0.2167
51.659	0.1618		33.145	0.1156		426.922	0.1296		426.879	0.2152		426.784	0.1293		426.887	0.2167
51.697	0.1618		33.169	0.1156		427.236	0.1296		427.193	0.2152		427.098	0.1293		427.2	0.217
51.736	0.1618		33.194	0.1156		427.549	0.1296		427.507	0.2152		427.412	0.129		427.514	0.2167
51.773	0.1618		33.219	0.1156		427.863	0.1296		427.821	0.2152		427.725	0.129		427.828	0.217
51.811	0.1618		33.243	0.1156		428.177	0.1293		428.134	0.2152		428.04	0.1293		428.142	0.217
51.848	0.1618		33.267	0.1156		428.491	0.1296		428.448	0.2152		428.197	0.1293		428.455	0.217
51.887	0.1621		33.292	0.1156		428.804	0.1293		428.767	0.2155		428.515	0.129		428.768	0.217
51.925	0.1618		33.316	0.1156		429.118	0.1296		429.08	0.2152		428.828	0.129		429.083	0.217
51.962	0.1618		33.34	0.1156		429.432	0.1293		429.394	0.2155		429.142	0.129		429.397	0.217
52.001	0.1618		33.365	0.1156		429.746	0.1293		429.708	0.2155		429.456	0.129		429.711	0.2173
52.039	0.1618		33.389	0.1156		430.059	0.1296		430.022	0.2155		429.77	0.129		430.025	0.2173
52.058	0.1618		33.413	0.1156		430.373	0.1293		430.179	0.2155		430.083	0.129		430.338	0.2173
52.096	0.1618		33.438	0.1156		430.687	0.1293		430.658	0.2155		430.397	0.129		430.652	0.2173
52.134	0.1618		33.462	0.1156		431.001	0.1296		430.972	0.2155		430.71	0.129		430.965	0.2173
52.172	0.1618		33.474	0.1156		431.314	0.1293		431.286	0.2155		431.024	0.129		431.279	0.2173
52.21	0.1618		33.511	0.1159		431.628	0.1293		431.599	0.2158		431.341	0.129		431.593	0.2176
52.248	0.1618		33.536	0.1159		431.942	0.1293		431.913	0.2158		431.654	0.129		431.907	0.2173
52.286	0.1621		33.56	0.1159		432.261	0.1293		432.227	0.2158		431.968	0.129		432.064	0.2176
52.324	0.1618		33.584	0.1156		432.575	0.1293		432.541	0.2158		432.281	0.129		432.539	0.2176
52.362	0.1618		33.596	0.1159		432.889	0.1293		432.855	0.2158		432.595	0.129		432.696	0.2176
52.4	0.1618		33.621	0.1159		433.202	0.1293		433.168	0.2158		432.909	0.129		433.009	0.2176
52.439	0.1618		33.645	0.1159		433.515	0.1293		433.481	0.2158		433.222	0.129		433.323	0.2176
52.476	0.1618		33.669	0.1156		433.829	0.1293		433.796	0.2158		433.536	0.129		433.637	0.2176
52.514	0.1618		33.694	0.1159		434.143	0.1293		434.109	0.2161		433.849	0.129		433.951	0.2176
52.552	0.1618		33.718	0.1159		434.456	0.1293		434.423	0.2161		434.167	0.129		434.265	0.2179
52.59	0.1618		33.743	0.1159		434.613	0.1293		434.741	0.2158		434.48	0.129		434.578	0.2176
52.628	0.1621		33.767	0.1159		434.927	0.1293		435.054	0.2161		434.794	0.129		434.892	0.2176
52.667	0.1618		33.791	0.1159		435.241	0.1293		435.368	0.2161		435.112	0.129		435.36	0.2179
52.705	0.1618		33.816	0.1159		435.555	0.1293		435.681	0.2161		435.425	0.129		435.517	0.2179
52.742	0.1618		33.84	0.1159		435.868	0.1293		435.996	0.2161		435.739	0.129		435.984	0.2179
52.781	0.1618		33.864	0.1159		436.025	0.1293		436.152	0.2161		436.052	0.1287		436.141	0.2179
52.819	0.1618		33.889	0.1159		436.504	0.1293		436.466	0.2161		436.37	0.129		436.298	0.2179
52.856	0.1618		33.913	0.1159		436.818	0.1293		436.78	0.2161		436.692	0.1287		436.772	0.2183
52.895	0.1621		33.937	0.1159		437.132	0.1293		437.094	0.2164		437.005	0.129		437.089	0.2179
52.933	0.1618		33.962	0.1159		437.446	0.1293		437.407	0.2164		437.319	0.1287		437.402	0.2179
52.97	0.1618		33.987	0.1159		437.76	0.1293		437.721	0.2164		437.633	0.1287		437.716	0.2183
53.009	0.1618		34.01	0.1159		438.079	0.1293		438.035	0.2164		437.947	0.129		438.03	0.2183
53.047	0.1618		34.035	0.1159		438.393	0.129		438.349	0.2164		438.26	0.1287		438.343	0.2183
53.084	0.1618		34.06	0.1159		438.707	0.129		438.662	0.2164		438.573	0.1287		438.657	0.2183
53.123	0.1621		34.083	0.1159		439.021	0.1293		438.975	0.2164		438.886	0.1287		438.971	0.2183
53.161	0.1618		34.108	0.1159		439.334	0.1293		439.288	0.2164		439.199	0.1287		439.284	0.2183
53.198	0.1618		34.133	0.1159		439.648	0.1293		439.602	0.2167		439.513	0.1287		439.598	0.2183
53.218	0.1618		34.157	0.1159		439.962	0.1293		439.915	0.2167		439.826	0.1287		439.912	0.2183
53.275	0.1618		34.181	0.1159		440.276	0.129		440.23	0.2167		440.14	0.1287		440.225	0.2186
53.314	0.1618		34.206	0.1159		440.59	0.129		440.543	0.2167		440.458	0.1287		440.539	0.2186
53.352	0.1618		34.23	0.1159		440.904	0.129		440.857	0.2167		440.772	0.1287		440.852	0.2186
53.389	0.1618		34.254	0.1159		441.217	0.129		441.17	0.2167		441.086	0.1287		441.166	0.2186
53.428	0.1618		34.279	0.1159		441.532	0.1293		441.483	0.2167		441.404	0.1287		441.48	0.2186
53.465	0.1618		34.303	0.1159		441.846	0.129		441.8	0.2167		441.561	0.1287		441.794	0.2189
53.503	0.1618		34.327	0.1159		442.159	0.129		442.114	0.217		441.875	0.1287		442.108	0.2189
53.542	0.1618		34.352	0.1159		442.473	0.1293		442.428	0.217		442.193	0.1287		442.421	0.2189
53.579	0.1618		34.376	0.1159		442.787	0.129		442.585	0.217		442.511	0.1287		442.736	0.2189
53.618	0.1618		34.4	0.1159		443.1	0.129		443.057	0.217		442.825	0.1287		443.05	0.2189
53.656	0.1618		34.425	0.1159		443.414	0.129		443.371	0.2173		443.139	0.1287		443.363	0.2189
53.694	0.1618		34.45	0.1159		443.728	0.129		443.689	0.2173		443.453	0.1287		443.676	0.2189
53.732	0.1618		34.474	0.1159		444.046	0.129		444.002	0.2173		443.767	0.1287		443.994	0.2189
53.77	0.1618		34.498	0.1159		444.36	0.129		444.316	0.2173		444.081	0.1287		444.308	0.2189
53.808	0.1618		34.523	0.1159		444.674	0.129		444.629	0.2173		444.395	0.1287		444.622	0.2192
53.827	0.1618		34.547	0.1163		444.988	0.129		444.942	0.2173		444.709	0.1287		444.937	0.2192
53.864	0.1618		34.571	0.1159		445.312	0.129		445.256	0.2173		445.023	0.1287		445.251	0.2192
53.903	0.1618		34.596	0.1159		445.625	0.129		445.57	0.2173		445.336	0.1287		445.57	0.2192
53.941	0.1618		34.62	0.1159		445.939	0.129		445.883	0.2176		445.649	0.1287		445.884	0.2192
53.978	0.1618		34.644	0.1159		446.254	0.129		446.196	0.2176		445.963	0.1283		446.198	0.2192
54.017	0.1618		34.669	0.1159		446.567	0.129		446.51	0.2176		446.279	0.1287		446.511	0.2192
54.055	0.1618		34.693	0.1163		446.881	0.129		446.824	0.2176		446.593	0.1283		446.825	0.2192
54.092	0.1618		34.718	0.1159		447.199	0.129		447.138	0.2176		446.906	0.1287		447.139	0.2195
54.131	0.1618		34.742	0.1163		447.356	0.129		447.452	0.2176		447.22	0.1287		447.452	0.2195
54.169	0.1618		34.766	0.1159		447.67	0.129		447.77	0.2179		447.534	0.1287		447.609	0.2195
54.206	0.1618		34.778	0.1159		447.984	0.129		448.084	0.2176		447.848	0.1287		447.927	0.2195
54.245	0.1618		34.803	0.1163		448.298	0.129		448.397	0.2179		448.165	0.1283		448.24	0.2195
54.283	0.1618		34.828	0.1159		448.612	0.129		448.711	0.2179		448.478	0.1287		448.558	0.2195
54.322	0.1618		34.852	0.1159		448.933	0.129		449.025	0.2179		448.795	0.1283		448.872	0.2198
54.36	0.1618		34.877	0.1159		449.246	0.129		449.338	0.2179		449.109	0.1283		449.186	0.2195
54.397	0.1618		34.901	0.1159		449.56	0.129		449.652	0.2179		449.423	0.1287		449.5	0.2198
54.436	0.1618		34.926	0.1159		449.874	0.129		449.965	0.2179		449.737	0.1283		449.815	0.2198
54.474	0.1618		34.95	0.1159		450.188	0.129		450.278	0.2179		450.051	0.1283		450.13	0.2198
54.511	0.1618		34.975	0.1163		450.502	0.129		450.592	0.2183		450.364	0.1283		450.444	0.2198
54.55	0.1618		34.999	0.1159		450.815	0.129		450.906	0.2183		450.681	0.1283		450.758	0.2198
54.588	0.1618		35.024	0.1159		451.129	0.129		451.22	0.2183		450.995	0.1283		451.072	0.2201
54.625	0.1618		35.048	0.1163		451.443	0.129		451.533	0.2183		451.308	0.1283		451.385	0.2201
54.664	0.1618		35.072	0.1159		451.757	0.129		451.69	0.2183		451.625	0.1283		451.699	0.2198
54.702	0.1618		35.097	0.1159		452.071	0.129		452.003	0.2183		451.938	0.1283		452.013	0.2201
54.739	0.1618		35.121	0.1163		452.384	0.129		452.317	0.2183		452.251	0.1283		452.327	0.2201
54.778	0.1618		35.145	0.1163		452.699	0.129		452.631	0.2186		452.565	0.1283		452.641	0.2201
54.816	0.1618		35.17	0.1159		453.012	0.129		452.945	0.2186		452.879	0.1283		452.955	0.2201
54.853	0.1618		35.194	0.1163		453.327	0.129		453.259	0.2186		453.193	0.1283		453.269	0.2201
54.892	0.1618		35.218	0.1159		453.641	0.129		453.572	0.2186		453.506	0.1283		453.583	0.2201
54.93	0.1618		35.243	0.1163		453.955	0.129		453.887	0.2186		453.821	0.1283		453.897	0.2204
54.967	0.1618		35.267	0.1163		454.268	0.129		454.2	0.2186		454.135	0.1283		454.21	0.2201
55.006	0.1618		35.292	0.1163		454.583	0.129		454.514	0.2189		454.449	0.1283		454.524	0.2204
55.044	0.1618		35.316	0.1163		454.896	0.129		454.828	0.2186		454.763	0.1283		454.838	0.2204
55.081	0.1618		35.341	0.1163		455.21	0.129		455.141	0.2189		455.076	0.1283		455.152	0.2204
55.12	0.1618		35.365	0.1159		455.524	0.1287		455.298	0.2189		455.39	0.1283		455.466	0.2207
55.158	0.1618		35.39	0.1163		455.838	0.129		455.783	0.2189		455.547	0.1283		455.779	0.2207
55.196	0.1618		35.415	0.1163		456.151	0.129		456.096	0.2189		455.861	0.1283		456.093	0.2204
55.235	0.1618		35.439	0.1163		456.469	0.1287		456.41	0.2189		456.175	0.1283		456.407	0.2207
55.273	0.1618		35.463	0.1163		456.783	0.129		456.729	0.2189		456.488	0.1283		456.721	0.2207
55.31	0.1618		35.488	0.1163		457.097	0.1287		457.043	0.2189		456.802	0.1283		457.034	0.2207
55.35	0.1618		35.512	0.1163		457.411	0.129		457.356	0.2189		457.116	0.1283		457.348	0.2207
55.388	0.1618		35.536	0.1159		457.724	0.1287		457.67	0.2192		457.43	0.1283		457.662	0.2207
55.408	0.1618		35.561	0.1163		458.038	0.1287		457.984	0.2192		457.743	0.1283		457.976	0.221
55.446	0.1618		35.585	0.1163		458.352	0.1287		458.297	0.2192		458.058	0.1283		458.29	0.221
55.484	0.1618		35.609	0.1163		458.666	0.1287		458.611	0.2192		458.372	0.1283		458.609	0.221
55.502	0.1618		35.634	0.1163		458.984	0.1287		458.925	0.2192		458.69	0.1283		458.923	0.221
55.561	0.1618		35.658	0.1163		459.298	0.1287		459.241	0.2192		459.004	0.128		459.237	0.221
55.6	0.1618		35.682	0.1163		459.612	0.1287		459.555	0.2192		459.318	0.1283		459.551	0.221
55.637	0.1618		35.707	0.1163		459.926	0.1287		459.869	0.2195		459.631	0.128		459.865	0.221
55.675	0.1618		35.731	0.1163		460.24	0.1287		460.182	0.2195		459.944	0.128		460.179	0.221
55.714	0.1621		35.756	0.1163		460.554	0.1287		460.496	0.2195		460.258	0.1283		460.498	0.2214
55.752	0.1621		35.78	0.1163		460.868	0.1287		460.814	0.2195		460.572	0.128		460.498	0.2214
55.789	0.1618		35.792	0.1163		461.181	0.1287		461.131	0.2195		460.885	0.128		460.976	0.2214
55.828	0.1621		35.816	0.1163		461.338	0.1287		461.444	0.2195		461.2	0.128		461.289	0.2214
55.866	0.1618		35.842	0.1163		461.658	0.1287		461.759	0.2195		461.517	0.128		461.603	0.2214
55.903	0.1621		35.866	0.1163		461.972	0.1287		462.072	0.2195		461.831	0.128		461.916	0.2214
55.942	0.1621		35.891	0.1163		462.285	0.1287		462.385	0.2198		462.145	0.128		462.23	0.2214
55.98	0.1618		35.915	0.1163		462.599	0.1287		462.699	0.2198		462.458	0.128		462.547	0.2214
56.018	0.1618		35.939	0.1163		462.917	0.1287		463.013	0.2198		462.772	0.128		462.86	0.2217
56.056	0.1618		35.964	0.1163		463.23	0.1287		463.327	0.2198		463.086	0.128		463.175	0.2214
56.094	0.1618		35.988	0.1163		463.544	0.1287		463.641	0.2198		463.401	0.128		463.488	0.2217
56.132	0.1621		36.013	0.1163		463.858	0.1287		463.959	0.2201		463.714	0.128		463.802	0.2217
56.17	0.1621		36.037	0.1163		464.176	0.1287		464.272	0.2201		464.028	0.128		464.116	0.2217
56.208	0.1618		36.062	0.1163		464.49	0.1287		464.429	0.2201		464.342	0.128		464.43	0.2217
56.246	0.1621		36.086	0.1163		464.803	0.1287		464.743	0.2201		464.656	0.128		464.743	0.222
56.284	0.1618		36.11	0.1163		465.117	0.1287		465.056	0.2201		464.97	0.128		465.057	0.2217
56.322	0.1621		36.135	0.1163		465.43	0.1287		465.37	0.2201		465.283	0.128		465.37	0.222
56.36	0.1618		36.16	0.1163		465.744	0.1287		465.686	0.2201		465.597	0.128		465.684	0.222
56.398	0.1618		36.183	0.1163		466.061	0.1287		465.999	0.2201		465.91	0.128		465.998	0.222
56.436	0.1621		36.208	0.1163		466.375	0.1287		466.312	0.2201		466.222	0.128		466.313	0.222
56.474	0.1621		36.233	0.1163		466.69	0.1283		466.626	0.2201		466.536	0.128		466.627	0.222
56.512	0.1618		36.257	0.1163		467.009	0.1283		466.94	0.2201		466.85	0.128		466.94	0.222
56.55	0.1618		36.281	0.1166		467.324	0.1287		467.253	0.2204		467.167	0.128		467.254	0.222
56.588	0.1621		36.306	0.1166		467.638	0.1283		467.566	0.2204		467.48	0.1277		467.568	0.222
56.626	0.1618		36.33	0.1163		467.952	0.1283		467.884	0.2204		467.794	0.128		467.882	0.2223
56.664	0.1621		36.354	0.1166		468.266	0.1287		468.197	0.2204		468.108	0.1277		468.195	0.2223
56.702	0.1618		36.379	0.1166		468.58	0.1283		468.511	0.2204		468.421	0.1277		468.51	0.2223
56.74	0.1621		36.404	0.1166		468.893	0.1283		468.825	0.2207		468.735	0.1277		468.823	0.2223
56.779	0.1618		36.428	0.1166		469.207	0.1283		469.138	0.2207		469.053	0.1277		469.137	0.2223
56.816	0.1621		36.453	0.1166		469.52	0.1283		469.295	0.2207		469.366	0.1277		469.451	0.2223
56.855	0.1618		36.477	0.1166		469.84	0.1283		469.609	0.221		469.679	0.128		469.765	0.2226
56.893	0.1618		36.501	0.1166		470.154	0.1283		470.086	0.221		469.993	0.1277		470.079	0.2226
56.93	0.1621		36.526	0.1166		470.468	0.1283		470.4	0.221		470.306	0.1277		470.392	0.2226
56.95	0.1621		36.55	0.1166		470.786	0.1283		470.714	0.221		470.463	0.1277		470.711	0.2226
56.988	0.1618		36.574	0.1166		471.1	0.1283		471.028	0.221		470.781	0.1277		471.025	0.2226
57.026	0.1621		36.599	0.1166		471.413	0.1283		471.342	0.221		471.096	0.1277		471.338	0.2229
57.064	0.1618		36.624	0.1166		471.728	0.1283		471.655	0.221		471.41	0.1277		471.652	0.2226
57.102	0.1618		36.648	0.1166		472.039	0.1283		471.969	0.221		471.723	0.1277		471.968	0.2226
57.14	0.1621		36.673	0.1166		472.356	0.1283		472.282	0.221		472.037	0.1277		472.281	0.2229
57.179	0.1621		36.697	0.1166		472.67	0.1283		472.6	0.2214		472.351	0.1277		472.598	0.2229
57.216	0.1621		36.721	0.1166		472.984	0.1283		472.914	0.2214		472.665	0.1277		472.912	0.2229
57.254	0.1618		36.734	0.1166		473.297	0.1283		473.228	0.2214		472.978	0.1277		473.226	0.2229
57.293	0.1618		36.758	0.1166		473.611	0.1283		473.541	0.2214		473.292	0.1277		473.541	0.2232
57.33	0.1621		36.783	0.1166		473.768	0.1283		473.859	0.2214		473.605	0.1277		473.854	0.2229
57.368	0.1621		36.807	0.1166		474.086	0.1283		474.173	0.2214		473.919	0.1277		474.171	0.2232
57.407	0.1618		36.831	0.1166		474.399	0.1283		474.49	0.2214		474.233	0.1277		474.485	0.2232
57.445	0.1621		36.856	0.1166		474.712	0.1283		474.804	0.2214		474.55	0.1277		474.799	0.2232
57.482	0.1618		36.881	0.1166		475.029	0.1283		475.122	0.2214		474.864	0.1277		474.956	0.2232
57.521	0.1621		36.904	0.1166		475.343	0.1283		475.436	0.2217		475.178	0.1277		475.27	0.2232
57.559	0.1621		36.929	0.1166		475.657	0.1283		475.75	0.2217		475.492	0.1277		475.588	0.2232
57.598	0.1618		36.954	0.1166		475.974	0.1283		476.064	0.2217		475.806	0.1277		475.906	0.2235
57.635	0.1621		36.978	0.1166		476.288	0.1283		476.377	0.2217		476.12	0.1277		476.219	0.2235
57.673	0.1621		37.003	0.1166		476.601	0.1283		476.69	0.2217		476.434	0.1277		476.533	0.2235
57.712	0.1618		37.027	0.1166		476.917	0.1283		477.005	0.2217		476.747	0.1277		476.846	0.2235
57.749	0.1621		37.051	0.1166		477.231	0.1283		477.319	0.222		477.062	0.1277		477.16	0.2235
57.787	0.1621		37.076	0.1166		477.545	0.1283		477.633	0.222		477.376	0.1277		477.473	0.2235
57.826	0.1621		37.1	0.1166		477.858	0.1283		477.946	0.222		477.689	0.1277		477.787	0.2235
57.845	0.1621		37.125	0.1166		478.172	0.1283		478.103	0.222		478.003	0.1277		478.101	0.2238
57.902	0.1618		37.149	0.1166		478.485	0.128		478.416	0.222		478.317	0.1277		478.415	0.2235
57.94	0.1618		37.173	0.1166		478.799	0.1283		478.73	0.222		478.631	0.1277		478.729	0.2238
57.978	0.1618		37.198	0.1166		479.112	0.128		479.044	0.222		478.944	0.1274		479.043	0.2238
58.016	0.1618		37.222	0.1166		479.427	0.128		479.358	0.222		479.259	0.1274		479.357	0.2238
58.054	0.1618		37.247	0.1166		479.74	0.128		479.672	0.2223		479.572	0.1277		479.67	0.2241
58.092	0.1618		37.272	0.1166		480.054	0.128		479.985	0.2223		479.887	0.1274		479.984	0.2238
58.13	0.1621		37.295	0.1166		480.368	0.128		480.142	0.2223		480.201	0.1274		480.298	0.2241
58.168	0.1618		37.32	0.1166		480.681	0.128		480.615	0.2223		480.515	0.1277		480.612	0.2241
58.206	0.1618		37.345	0.1166		480.995	0.128		480.929	0.2223		480.829	0.1274		480.926	0.2241
58.244	0.1618		37.369	0.1169		481.309	0.128		481.248	0.2223		481.143	0.1277		481.24	0.2241
58.283	0.1618		37.393	0.1166		481.622	0.128		481.562	0.2223		481.457	0.1274		481.554	0.2241
58.321	0.1618		37.418	0.1166		481.938	0.128		481.875	0.2223		481.771	0.1274		481.868	0.2241
58.36	0.1618		37.442	0.1166		482.252	0.128		482.189	0.2226		482.085	0.1274		482.182	0.2245
58.397	0.1618		37.467	0.1166		482.566	0.128		482.502	0.2226		482.398	0.1274		482.496	0.2241
58.435	0.1618		37.492	0.1166		482.88	0.128		482.659	0.2226		482.713	0.1274		482.81	0.2245
58.474	0.1618		37.516	0.1169		483.193	0.128		483.138	0.2226		483.031	0.1274		483.123	0.2245
58.511	0.1618		37.54	0.1166		483.507	0.128		483.451	0.2229		483.345	0.1274		483.437	0.2245
58.549	0.1618		37.565	0.1169		483.82	0.128		483.765	0.2226		483.659	0.1274		483.75	0.2245
58.568	0.1618		37.589	0.1169		484.134	0.128		484.078	0.2229		483.659	0.1274		484.064	0.2245
58.607	0.1618		37.614	0.1169		484.447	0.128		484.39	0.2229		484.139	0.1274		484.378	0.2245
58.644	0.1618		37.638	0.1166		484.761	0.128		484.703	0.2229		484.453	0.1274		484.696	0.2245
58.682	0.1618		37.65	0.1166		485.078	0.128		485.017	0.2229		484.767	0.1274		485.01	0.2245
58.721	0.1618		37.675	0.1169		485.395	0.128		485.333	0.2229		485.085	0.1274		485.323	0.2248
58.758	0.1618		37.699	0.1166		485.709	0.128		485.646	0.2229		485.4	0.1274		485.637	0.2248
58.796	0.1618		37.723	0.1166		486.026	0.128		485.96	0.2232		485.713	0.1274		485.951	0.2248
58.835	0.1618		37.748	0.1169		486.344	0.128		486.274	0.2229		486.028	0.1274		486.265	0.2248
58.872	0.1618		37.772	0.1169		486.501	0.128		486.588	0.2232		486.345	0.1274		486.579	0.2248
58.91	0.1618		37.796	0.1169		486.973	0.128		486.901	0.2232		486.658	0.1274		486.893	0.2251
58.949	0.1618		37.821	0.1166		487.287	0.128		487.219	0.2232		486.971	0.1274		487.207	0.2248
58.986	0.1618		37.845	0.1166		487.444	0.128		487.532	0.2232		487.284	0.1274		487.52	0.2248
59.024	0.1618		37.869	0.1169		487.758	0.128		487.845	0.2235		487.605	0.1274		487.835	0.2251
59.062	0.1618		37.894	0.1166		488.075	0.128		488.159	0.2235		487.919	0.1274		488.152	0.2251
59.1	0.1618		37.919	0.1169		488.389	0.128		488.473	0.2235		488.233	0.1274		488.466	0.2251
59.138	0.1618		37.943	0.1166		488.708	0.128		488.786	0.2235		488.55	0.1274		488.78	0.2251
59.176	0.1618		37.967	0.1169		489.022	0.128		489.1	0.2235		488.863	0.1274		489.094	0.2251
59.214	0.1618		37.992	0.1169		489.339	0.128		489.414	0.2235		489.177	0.1274		489.251	0.2254
59.252	0.1618		38.016	0.1166		489.653	0.128		489.727	0.2235		489.494	0.1274		489.565	0.2254
59.29	0.1618		38.04	0.1169		489.966	0.128		490.041	0.2238		489.808	0.1274		489.878	0.2254
59.328	0.1618		38.065	0.1169		490.28	0.128		490.355	0.2235		490.122	0.1274		490.192	0.2254
59.366	0.1618		38.089	0.1169		490.597	0.1277		490.668	0.2238		490.436	0.1274		490.506	0.2254
59.386	0.1618		38.113	0.1169		490.91	0.128		490.981	0.2238		490.75	0.1274		490.662	0.2254
59.443	0.1618		38.138	0.1169		491.224	0.128		491.296	0.2238		491.064	0.1271		491.137	0.2254
59.48	0.1618		38.15	0.1169		491.538	0.128		491.61	0.2238		491.378	0.1274		491.452	0.226
59.519	0.1618		38.187	0.1169		491.856	0.128		491.924	0.2241		491.692	0.1274		491.765	0.226
59.557	0.1618		38.211	0.1169		492.17	0.1277		492.084	0.2238		492.006	0.1271		492.079	0.226
59.596	0.1618		38.236	0.1169		492.483	0.128		492.398	0.2238		492.32	0.1271		492.393	0.226
59.633	0.1618		38.26	0.1169		492.796	0.128		492.716	0.2241		492.634	0.1271		492.707	0.226
59.671	0.1618		38.284	0.1169		493.11	0.1277		493.029	0.2241		492.948	0.1271		493.021	0.226
59.71	0.1618		38.309	0.1169		493.425	0.128		493.343	0.2241		493.263	0.1271		493.335	0.2263
59.747	0.1618		38.333	0.1169		493.741	0.128		493.657	0.2241		493.577	0.1271		493.649	0.2263
59.785	0.1618		38.357	0.1169		494.054	0.128		493.97	0.2241		493.895	0.1271		493.962	0.2263
59.824	0.1618		38.382	0.1169		494.368	0.1277		494.284	0.2245		494.208	0.1274		494.276	0.2263
59.861	0.1618		38.406	0.1169		494.682	0.1277		494.599	0.2241		494.521	0.1271		494.59	0.2263
59.899	0.1618		38.43	0.1169		494.995	0.1277		494.913	0.2245		494.678	0.1271		494.904	0.2263
59.938	0.1618		38.455	0.1169		495.309	0.128		495.226	0.2245		495.155	0.1271		495.218	0.2263
59.957	0.1618		38.479	0.1169		495.622	0.1277		495.54	0.2245		495.469	0.1271		495.532	0.2266
60.014	0.1618		38.503	0.1169		495.936	0.1277		495.853	0.2245		495.783	0.1271		495.846	0.2266
60.052	0.1618		38.528	0.1169		496.25	0.1277		496.167	0.2245		495.783	0.1271		496.159	0.2266
60.091	0.1618		38.553	0.1169		496.564	0.1277		496.481	0.2248		496.258	0.1271		496.321	0.2266
60.128	0.1618		38.577	0.1169		496.877	0.1277		496.795	0.2248		496.572	0.1271		496.801	0.2266
60.148	0.1618		38.601	0.1169		497.191	0.1277		497.109	0.2248		496.885	0.1271		497.114	0.2269
60.186	0.1618		38.626	0.1169		497.505	0.1277		497.422	0.2248		497.199	0.1271		497.433	0.2266
60.226	0.1618		38.65	0.1169		497.819	0.1277		497.736	0.2248		497.517	0.1271		497.747	0.2269
60.263	0.1618		38.675	0.1169		498.133	0.1277		498.05	0.2248		497.831	0.1271		498.061	0.2269
60.301	0.1621		38.699	0.1169		498.447	0.1277		498.364	0.2248		498.145	0.1271		498.38	0.2269
60.34	0.1618		38.724	0.1169		498.761	0.1277		498.677	0.2248		498.458	0.1271		498.694	0.2269
60.378	0.1618		38.748	0.1169		499.078	0.1277		498.991	0.2251		498.772	0.1271		499.007	0.2269
60.415	0.1618		38.772	0.1169		499.397	0.1277		499.305	0.2251		499.086	0.1271		499.321	0.2269
60.454	0.1618		38.784	0.1169		499.712	0.1277		499.619	0.2251		499.4	0.1271		499.636	0.2272
60.491	0.1621		38.809	0.1169		500.025	0.1277		499.933	0.2254		499.714	0.1271		499.949	0.2272
60.529	0.1618		38.834	0.1169		500.339	0.1277		500.249	0.2254		500.027	0.1271		500.262	0.2272
60.569	0.1618		38.858	0.1169		500.496	0.1277		500.566	0.2254		500.341	0.1271		500.577	0.2272
60.607	0.1621		38.883	0.1169		500.81	0.1277		500.88	0.2254		500.66	0.1271		500.892	0.2272
60.646	0.1618		38.907	0.1169		501.123	0.1277		501.193	0.2254		500.973	0.1271		501.211	0.2276
60.684	0.1618		38.931	0.1169		501.437	0.1277		501.507	0.2254		501.287	0.1271		501.524	0.2276
60.722	0.1618		38.956	0.1169		501.751	0.1277		501.82	0.2254		501.601	0.1271		501.681	0.2276
60.762	0.1618		38.981	0.1169		502.065	0.1277		502.134	0.2254		501.915	0.1271		501.995	0.2276
60.8	0.1621		39.005	0.1169		502.379	0.1277		502.448	0.2254		502.228	0.1271		502.312	0.2276
60.838	0.1618		39.03	0.1169		502.692	0.1277		502.761	0.226		502.544	0.1271		502.626	0.2276
60.876	0.1618		39.054	0.1169		503.007	0.1277		503.075	0.226		502.701	0.1271		502.94	0.2276
60.914	0.1618		39.078	0.1169		503.32	0.1277		503.392	0.226		503.175	0.1271		503.254	0.2276
60.952	0.1618		39.103	0.1169		503.633	0.1277		503.706	0.226		503.49	0.1271		503.572	0.2276
60.99	0.1618		39.127	0.1169		503.947	0.1277		504.02	0.226		503.803	0.1268		503.887	0.2279
61.028	0.1618		39.151	0.1169		504.261	0.1277		504.338	0.2263		504.116	0.1271		504.201	0.2279
61.067	0.1618		39.176	0.1169		504.575	0.1277		504.651	0.226		504.433	0.1271		504.515	0.2279
61.104	0.1621		39.2	0.1169		504.889	0.1277		504.965	0.2263		504.746	0.1271		504.828	0.2279
61.142	0.1618		39.224	0.1169		505.203	0.1277		505.283	0.2263		505.06	0.1271		505.142	0.2279
61.181	0.1618		39.249	0.1169		505.516	0.1277		505.597	0.2263		505.374	0.1268		505.456	0.2282
61.218	0.1621		39.274	0.1169		505.673	0.1277		505.911	0.2263		505.688	0.1268		505.771	0.2282
61.256	0.1618		39.298	0.1169		506.148	0.1277		506.225	0.2263		506.001	0.1271		506.086	0.2282
61.295	0.1618		39.322	0.1169		506.462	0.1277		506.382	0.2263		506.315	0.1268		506.4	0.2282
61.332	0.1621		39.347	0.1169		506.776	0.1277		506.696	0.2263		506.629	0.1268		506.714	0.2282
61.37	0.1618		39.371	0.1169		507.089	0.1277		507.009	0.2266		506.943	0.1271		507.028	0.2282
61.409	0.1618		39.395	0.1169		507.404	0.1274		507.323	0.2266		507.1	0.1271		507.342	0.2282
61.446	0.1618		39.42	0.1169		507.718	0.1274		507.636	0.2266		507.575	0.1268		507.656	0.2282
61.465	0.1618		39.445	0.1169		508.032	0.1277		507.955	0.2266		507.887	0.1268		507.969	0.2285
61.504	0.1621		39.468	0.1169		508.346	0.1274		508.269	0.2266		508.2	0.1268		508.283	0.2285
61.542	0.1621		39.493	0.1169		508.664	0.1274		508.582	0.2266		508.514	0.1268		508.597	0.2285
61.579	0.1618		39.518	0.1169		508.982	0.1274		508.9	0.2269		508.827	0.1268		508.915	0.2285
61.618	0.1621		39.542	0.1169		509.296	0.1274		509.214	0.2269		509.141	0.1268		509.229	0.2285
61.656	0.1618		39.566	0.1169		509.609	0.1274		509.527	0.2269		509.454	0.1268		509.543	0.2285
61.693	0.1618		39.591	0.1169		509.923	0.1274		509.841	0.2269		509.611	0.1268		509.857	0.2285
61.732	0.1621		39.615	0.1169		510.239	0.1274		510.155	0.2269		509.924	0.1268		510.174	0.2288
61.77	0.1621		39.639	0.1172		510.553	0.1274		510.468	0.2269		510.237	0.1268		510.488	0.2288
61.807	0.1618		39.664	0.1169		510.872	0.1274		510.782	0.2272		510.55	0.1268		510.802	0.2288
61.846	0.1621		39.688	0.1169		511.185	0.1274		511.095	0.2269		510.864	0.1268		511.116	0.2288
61.884	0.1618		39.712	0.1172		511.499	0.1274		511.409	0.2272		511.177	0.1268		511.438	0.2288
61.921	0.1618		39.737	0.1169		511.812	0.1274		511.723	0.2272		511.491	0.1268		511.752	0.2288
61.96	0.1618		39.761	0.1172		511.969	0.1274		512.036	0.2272		511.805	0.1268		512.066	0.2288
61.998	0.1618		39.785	0.1172		512.445	0.1274		512.35	0.2272		512.119	0.1268		512.38	0.2288
62.035	0.1621		39.798	0.1172		512.763	0.1274		512.663	0.2272		512.432	0.1268		512.693	0.2291
62.074	0.1621		39.822	0.1172		513.076	0.1274		512.977	0.2272		512.746	0.1268		513.007	0.2291
62.112	0.1618		39.846	0.1172		513.39	0.1274		513.291	0.2276		513.06	0.1268		513.321	0.2291
62.149	0.1621		39.871	0.1172		513.547	0.1274		513.608	0.2276		513.374	0.1268		513.639	0.2291
62.188	0.1621		39.895	0.1172		513.866	0.1274		513.922	0.2276		513.687	0.1268		513.953	0.2291
62.226	0.1618		39.92	0.1172		514.18	0.1274		514.236	0.2276		514	0.1268		514.266	0.2291
62.263	0.1621		39.944	0.1172		514.493	0.1274		514.55	0.2276		514.317	0.1268		514.423	0.2294
62.302	0.1618		39.969	0.1172		514.81	0.1274		514.864	0.2279		514.633	0.1265		514.736	0.2294
62.34	0.1621		39.993	0.1172		515.124	0.1274		515.177	0.2279		514.947	0.1268		515.049	0.2294
62.377	0.1621		40.017	0.1172		515.443	0.1274		515.492	0.2279		515.26	0.1268		515.363	0.2294
62.416	0.1618		40.042	0.1172		515.761	0.1274		515.805	0.2279		515.574	0.1268		515.677	0.2294
62.453	0.1621		40.066	0.1172		516.08	0.1274		516.125	0.2279		515.891	0.1268		515.991	0.2294
62.492	0.1618		40.09	0.1172		516.393	0.1274		516.438	0.2279		516.204	0.1265		516.305	0.2294
62.531	0.1621		40.115	0.1172		516.711	0.1274		516.751	0.2279		516.518	0.1268		516.62	0.2297
62.568	0.1618		40.139	0.1172		517.025	0.1274		517.065	0.2282		516.832	0.1268		516.933	0.2297
62.606	0.1618		40.163	0.1172		517.339	0.1274		517.227	0.2282		517.146	0.1268		517.247	0.2297
62.645	0.1618		40.188	0.1172		517.653	0.1274		517.701	0.2282		517.46	0.1265		517.561	0.2297
62.682	0.1618		40.213	0.1172		517.966	0.1274		518.015	0.2282		517.774	0.1268		517.875	0.2297
62.72	0.1618		40.236	0.1172		518.28	0.1274		518.329	0.2282		518.086	0.1268		518.189	0.2297
62.759	0.1621		40.262	0.1172		518.594	0.1274		518.643	0.2282		518.4	0.1268		518.502	0.2297
62.796	0.1618		40.286	0.1172		518.908	0.1274		518.956	0.2285		518.713	0.1265		518.816	0.2297
62.834	0.1618		40.298	0.1172		519.222	0.1271		519.27	0.2285		519.026	0.1265		519.13	0.2297
62.873	0.1621		40.335	0.1172		519.536	0.1274		519.584	0.2285		519.339	0.1268		519.444	0.23
62.91	0.1621		40.36	0.1172		519.85	0.1274		519.897	0.2285		519.661	0.1268		519.758	0.23
62.948	0.1618		40.383	0.1172		520.164	0.1274		520.054	0.2285		519.975	0.1268		520.073	0.23
62.987	0.1621		40.408	0.1172		520.478	0.1274		520.368	0.2288		520.288	0.1265		520.387	0.2303
63.025	0.1618		40.433	0.1172		520.792	0.1271		520.682	0.2288		520.602	0.1268		520.701	0.23
63.064	0.1618		40.456	0.1172		521.105	0.1274		520.996	0.2288		520.916	0.1265		521.019	0.2303
63.101	0.1618		40.481	0.1172		521.419	0.1274		521.31	0.2288		521.23	0.1265		521.334	0.23
63.139	0.1618		40.506	0.1172		521.733	0.1271		521.623	0.2288		521.551	0.1268		521.647	0.2303
63.178	0.1618		40.53	0.1172		522.046	0.1271		521.941	0.2288		521.865	0.1265		521.961	0.2303
63.215	0.1618		40.554	0.1172		522.36	0.1271		522.255	0.2288		522.178	0.1268		522.276	0.2303
63.234	0.1618		40.579	0.1172		522.674	0.1271		522.569	0.2291		522.491	0.1265		522.589	0.2303
63.272	0.1618		40.603	0.1172		522.988	0.1274		522.883	0.2288		522.805	0.1265		522.903	0.2307
63.31	0.1618		40.627	0.1172		523.302	0.1271		523.197	0.2291		522.962	0.1265		523.217	0.2307
63.348	0.1618		40.652	0.1172		523.616	0.1271		523.51	0.2291		523.281	0.1265		523.531	0.2307
63.386	0.1618		40.676	0.1172		523.93	0.1271		523.823	0.2291		523.595	0.1265		523.85	0.2307
63.424	0.1618		40.7	0.1172		524.244	0.1271		524.137	0.2291		523.909	0.1265		524.163	0.2307
63.462	0.1618		40.725	0.1172		524.563	0.1271		524.451	0.2291		524.222	0.1265		524.477	0.2307
63.5	0.1618		40.749	0.1172		524.877	0.1271		524.764	0.2294		524.536	0.1265		524.794	0.2307
63.539	0.1618		40.773	0.1172		525.191	0.1271		525.078	0.2294		524.849	0.1265		525.108	0.231
63.577	0.1618		40.798	0.1172		525.505	0.1271		525.392	0.2294		525.163	0.1265		525.422	0.231
63.614	0.1618		40.822	0.1172		525.822	0.1271		525.706	0.2294		525.478	0.1265		525.736	0.231
63.653	0.1618		40.847	0.1172		525.979	0.1271		526.02	0.2294		525.792	0.1265		526.05	0.231
63.691	0.1618		40.871	0.1172		526.292	0.1271		526.334	0.2294		526.105	0.1265		526.364	0.231
63.73	0.1618		40.895	0.1172		526.607	0.1271		526.647	0.2297		526.419	0.1265		526.521	0.231
63.768	0.1618		40.92	0.1172		526.921	0.1271		526.966	0.2294		526.733	0.1265		526.999	0.2313
63.805	0.1618		40.932	0.1172		527.077	0.1271		527.28	0.2297		527.052	0.1265		527.312	0.2313
63.844	0.1618		40.957	0.1172		527.552	0.1271		527.593	0.2297		527.371	0.1265		527.627	0.2313
63.882	0.1618		40.981	0.1172		527.867	0.1271		527.907	0.2297		527.685	0.1265		527.783	0.2313
63.919	0.1618		41.005	0.1172		528.18	0.1271		528.221	0.2297		527.998	0.1265		528.097	0.2313
63.958	0.1618		41.031	0.1172		528.494	0.1271		528.534	0.23		528.312	0.1265		528.411	0.2313
63.996	0.1618		41.054	0.1175		528.813	0.1271		528.848	0.2297		528.63	0.1265		528.725	0.2313
64.033	0.1618		41.079	0.1175		529.131	0.1271		529.162	0.23		528.944	0.1265		529.038	0.2316
64.072	0.1618		41.104	0.1172		529.445	0.1271		529.476	0.23		529.257	0.1265		529.352	0.2316
64.11	0.1618		41.127	0.1175		529.76	0.1271		529.792	0.23		529.57	0.1265		529.666	0.2316
64.147	0.1618		41.152	0.1175		530.074	0.1271		530.111	0.23		529.884	0.1262		529.98	0.2316
64.187	0.1618		41.177	0.1172		530.391	0.1271		530.424	0.23		530.198	0.1265		530.294	0.2316
64.224	0.1618		41.201	0.1175		530.705	0.1271		530.737	0.23		530.512	0.1265		530.608	0.2316
64.262	0.1618		41.225	0.1175		531.018	0.1271		531.054	0.2303		530.826	0.1265		530.922	0.2319
64.301	0.1618		41.25	0.1172		531.332	0.1271		531.368	0.2303		531.14	0.1262		531.237	0.2319
64.339	0.1618		41.274	0.1175		531.646	0.1271		531.682	0.2303		531.454	0.1262		531.55	0.2319
64.376	0.1618		41.298	0.1172		531.959	0.1271		531.996	0.2303		531.768	0.1265		531.864	0.2319
64.415	0.1618		41.323	0.1175		532.276	0.1271		532.31	0.2303		532.087	0.1262		532.178	0.2319
64.453	0.1618		41.348	0.1175		532.59	0.1271		532.623	0.2303		532.4	0.1262		532.492	0.2319
64.49	0.1618		41.371	0.1175		532.904	0.1271		532.937	0.2307		532.714	0.1262		532.806	0.2319
64.529	0.1618		41.396	0.1175		533.218	0.1271		533.251	0.2307		533.027	0.1262		533.12	0.2322
64.567	0.1618		41.421	0.1175		533.531	0.1271		533.569	0.2307		533.341	0.1262		533.439	0.2322
64.604	0.1618		41.445	0.1172		533.845	0.1271		533.726	0.2307		533.654	0.1262		533.753	0.2322
64.643	0.1618		41.469	0.1175		534.159	0.1271		534.039	0.2307		533.968	0.1262		534.066	0.2322
64.681	0.1618		41.494	0.1175		534.473	0.1271		534.353	0.2307		534.282	0.1262		534.38	0.2322
64.718	0.1618		41.518	0.1175		534.786	0.1271		534.51	0.2307		534.596	0.1262		534.694	0.2325
64.757	0.1618		41.542	0.1175		535.1	0.1271		534.985	0.231		534.91	0.1262		535.008	0.2322
64.776	0.1618		41.567	0.1175		535.414	0.1271		535.301	0.231		535.223	0.1262		535.321	0.2325
64.834	0.1618		41.591	0.1175		535.728	0.1271		535.614	0.231		535.537	0.1262		535.635	0.2325
64.852	0.1618		41.615	0.1175		536.041	0.1271		535.928	0.231		535.851	0.1262		535.949	0.2325
64.89	0.1618		41.64	0.1175		536.355	0.1271		536.242	0.231		536.164	0.1262		536.262	0.2325
64.928	0.1618		41.665	0.1175		536.669	0.1271		536.556	0.2313		536.478	0.1262		536.576	0.2325
64.967	0.1618		41.689	0.1175		536.825	0.1271		536.87	0.2313		536.635	0.1262		536.89	0.2328
65.004	0.1618		41.713	0.1175		537.304	0.1268		537.184	0.2313		536.949	0.1262		537.202	0.2328
65.042	0.1618		41.738	0.1175		537.617	0.1271		537.498	0.2313		537.262	0.1262		537.513	0.2328
65.081	0.1618		41.762	0.1175		537.931	0.1271		537.812	0.2313		537.575	0.1262		537.825	0.2328
65.118	0.1618		41.786	0.1175		538.245	0.1268		538.126	0.2313		537.889	0.1262		538.138	0.2328
65.156	0.1618		41.811	0.1175		538.559	0.1268		538.44	0.2316		538.203	0.1262		538.452	0.2328
65.195	0.1618		41.835	0.1175		538.716	0.1271		538.754	0.2316		538.516	0.1259		538.766	0.2331
65.232	0.1618		41.859	0.1175		539.034	0.1271		539.068	0.2316		538.83	0.1262		539.085	0.2328
65.27	0.1618		41.884	0.1175		539.351	0.1271		539.382	0.2316		539.144	0.1262		539.402	0.2331
65.309	0.1618		41.909	0.1175		539.665	0.1271		539.695	0.2316		539.457	0.1262		539.719	0.2331
65.347	0.1618		41.933	0.1175		539.978	0.1271		540.009	0.2316		539.771	0.1259		540.032	0.2331
65.384	0.1618		41.945	0.1175		540.291	0.1271		540.329	0.2319		540.085	0.1259		540.346	0.2331
65.423	0.1618		41.97	0.1175		540.606	0.1268		540.643	0.2319		540.552	0.1262		540.659	0.2331
65.461	0.1618		41.994	0.1175		540.919	0.1268		540.957	0.2319		540.708	0.1262		540.978	0.2331
65.498	0.1618		42.019	0.1175		541.232	0.1268		541.273	0.2319		541.024	0.1259		541.291	0.2334
65.537	0.1618		42.043	0.1175		541.706	0.1268		541.587	0.2319		541.338	0.1259		541.605	0.2334
65.575	0.1618		42.068	0.1175		541.862	0.1268		541.901	0.2319		541.651	0.1262		541.919	0.2334
65.612	0.1618		42.092	0.1175		542.176	0.1268		542.057	0.2322		541.965	0.1259		542.233	0.2334
65.651	0.1618		42.117	0.1175		542.49	0.1268		542.531	0.2322		542.279	0.1259		542.389	0.2334
65.689	0.1618		42.142	0.1175		542.804	0.1268		542.845	0.2322		542.593	0.1259		542.703	0.2334
65.726	0.1618		42.166	0.1175		543.123	0.1268		543.16	0.2322		542.907	0.1259		543.017	0.2338
65.765	0.1618		42.19	0.1175		543.437	0.1268		543.474	0.2322		543.22	0.1259		543.331	0.2338
65.803	0.1618		42.216	0.1175		543.751	0.1268		543.788	0.2325		543.533	0.1259		543.644	0.2338
65.84	0.1618		42.239	0.1175		544.065	0.1268		544.102	0.2325		543.847	0.1259		543.958	0.2338
65.879	0.1618		42.264	0.1175		544.379	0.1268		544.416	0.2325		544.166	0.1259		544.272	0.2338
65.917	0.1618		42.289	0.1175		544.692	0.1268		544.73	0.2325		544.479	0.1259		544.586	0.2338
65.954	0.1618		42.312	0.1175		545.006	0.1268		545.048	0.2325		544.792	0.1259		544.901	0.2341
65.993	0.1618		42.337	0.1175		545.321	0.1268		545.365	0.2325		545.106	0.1259		545.058	0.2341
66.031	0.1618		42.362	0.1175		545.634	0.1268		545.678	0.2328		545.42	0.1259		545.538	0.2341
66.07	0.1618		42.386	0.1175		545.948	0.1268		545.991	0.2328		545.733	0.1259		545.851	0.2341
66.107	0.1618		42.41	0.1175		546.262	0.1268		546.308	0.2328		546.047	0.1259		546.165	0.2344
66.145	0.1618		42.435	0.1175		546.576	0.1268		546.467	0.2328		546.364	0.1259		546.479	0.2341
66.184	0.1618		42.459	0.1175		546.89	0.1268		546.781	0.2328		546.678	0.1259		546.793	0.2344
66.222	0.1618		42.483	0.1175		547.204	0.1268		547.095	0.2328		546.992	0.1259		547.112	0.2344
66.26	0.1618		42.508	0.1175		547.517	0.1268		547.408	0.2328		547.31	0.1259		547.425	0.2344
66.298	0.1618		42.533	0.1175		547.832	0.1268		547.721	0.2331		547.628	0.1259		547.739	0.2344
66.336	0.1618		42.557	0.1175		548.145	0.1268		548.038	0.2331		547.942	0.1259		548.053	0.2344
66.374	0.1618		42.582	0.1175		548.459	0.1268		548.352	0.2331		548.255	0.1259		548.366	0.2347
66.412	0.1618		42.606	0.1175		548.772	0.1268		548.666	0.2331		548.569	0.1259		548.68	0.2347
66.45	0.1618		42.63	0.1175		549.087	0.1268		548.98	0.2331		548.887	0.1259		548.994	0.2347
66.488	0.1618		42.655	0.1175		549.404	0.1268		549.294	0.2334		549.201	0.1259		549.307	0.2347
66.527	0.1618		42.68	0.1175		549.718	0.1268		549.608	0.2334		549.515	0.1259		549.627	0.2347
66.546	0.1618		42.703	0.1175		550.032	0.1268		549.922	0.2334		549.829	0.1259		549.94	0.2347
66.583	0.1618		42.728	0.1175		550.349	0.1268		550.236	0.2334		550.143	0.1259		550.254	0.235
66.622	0.1618		42.753	0.1175		550.663	0.1268		550.55	0.2334		550.456	0.1259		550.567	0.235
66.66	0.1618		42.777	0.1175		550.976	0.1268		550.707	0.2334		550.613	0.1259		550.881	0.235
66.697	0.1618		42.801	0.1175		551.29	0.1268		551.18	0.2334		550.927	0.1259		551.202	0.235
66.736	0.1618		42.826	0.1175		551.603	0.1268		551.494	0.2338		551.241	0.1256		551.516	0.235
66.774	0.1618		42.85	0.1175		551.917	0.1268		551.808	0.2338		551.555	0.1259		551.829	0.235
66.811	0.1618		42.874	0.1175		552.236	0.1268		552.121	0.2338		551.868	0.1259		552.146	0.235
66.85	0.1618		42.887	0.1175		552.395	0.1268		552.436	0.2338		552.182	0.1259		552.459	0.2353
66.888	0.1618		42.91	0.1175		552.709	0.1268		552.749	0.2338		552.496	0.1259		552.773	0.2353
66.926	0.1618		42.935	0.1175		553.027	0.1268		553.063	0.2338		552.81	0.1256		553.088	0.2353
66.964	0.1618		42.96	0.1175		553.341	0.1268		553.376	0.2341		553.124	0.1259		553.402	0.2353
67.003	0.1618		42.984	0.1175		553.654	0.1268		553.694	0.2341		553.44	0.1256		553.716	0.2353
67.04	0.1618		43.008	0.1175		553.973	0.1268		554.007	0.2341		553.753	0.1256		554.03	0.2353
67.079	0.1618		43.02	0.1175		554.287	0.1268		554.321	0.2341		554.071	0.1259		554.343	0.2353
67.117	0.1618		43.057	0.1175		554.601	0.1268		554.635	0.2341		554.384	0.1256		554.657	0.2353
67.156	0.1618		43.082	0.1175		554.915	0.1268		554.951	0.2341		554.698	0.1256		554.971	0.2356
67.194	0.1618		43.107	0.1175		555.228	0.1265		555.265	0.2344		555.012	0.1256		555.284	0.2356
67.232	0.1618		43.131	0.1175		555.542	0.1268		555.578	0.2344		555.326	0.1256		555.441	0.2356
67.27	0.1618		43.155	0.1175		555.856	0.1265		555.893	0.2344		555.64	0.1256		555.755	0.2356
67.308	0.1618		43.18	0.1175		556.17	0.1268		556.207	0.2344		555.953	0.1256		556.068	0.2356
67.346	0.1618		43.204	0.1175		556.484	0.1268		556.52	0.2344		556.111	0.1256		556.382	0.2356
67.384	0.1618		43.228	0.1175		556.798	0.1265		556.841	0.2344		556.428	0.1256		556.696	0.2359
67.422	0.1618		43.253	0.1175		557.112	0.1268		557.155	0.2344		556.902	0.1256		557.01	0.2359
67.46	0.1618		43.277	0.1175		557.425	0.1268		557.469	0.2347		557.216	0.1256		557.328	0.2359
67.498	0.1618		43.302	0.1175		557.739	0.1265		557.784	0.2347		557.53	0.1256		557.646	0.2359
67.517	0.1618		43.326	0.1175		558.052	0.1265		558.098	0.2347		557.843	0.1256		557.96	0.2359
67.574	0.1618		43.351	0.1175		558.367	0.1268		558.412	0.2347		558.157	0.1256		558.273	0.2359
67.613	0.1618		43.375	0.1175		558.681	0.1265		558.725	0.2347		558.471	0.1256		558.587	0.2359
67.651	0.1618		43.399	0.1175		558.995	0.1265		559.039	0.235		558.785	0.1256		558.901	0.2359
67.688	0.1618		43.424	0.1175		559.309	0.1265		559.353	0.235		559.098	0.1256		559.218	0.2362
67.727	0.1618		43.448	0.1175		559.623	0.1265		559.667	0.235		559.411	0.1256		559.536	0.2362
67.765	0.1618		43.473	0.1175		559.943	0.1265		559.98	0.235		559.73	0.1256		559.85	0.2362
67.802	0.1618		43.497	0.1175		560.257	0.1265		560.137	0.235		560.044	0.1256		560.164	0.2362
67.841	0.1618		43.521	0.1175		560.571	0.1265		560.455	0.235		560.358	0.1256		560.476	0.2362
67.879	0.1618		43.546	0.1175		560.884	0.1265		560.769	0.235		560.671	0.1256		560.79	0.2362
67.918	0.1618		43.57	0.1175		561.203	0.1265		561.082	0.2353		560.984	0.1256		561.104	0.2365
67.955	0.1618		43.594	0.1175		561.519	0.1265		561.401	0.2353		561.301	0.1256		561.418	0.2365
67.993	0.1618		43.619	0.1175		561.675	0.1265		561.714	0.2353		561.614	0.1256		561.731	0.2365
68.032	0.1618		43.644	0.1175		562.151	0.1265		562.029	0.2353		561.929	0.1256		562.045	0.2365
68.051	0.1618		43.668	0.1175		562.464	0.1265		562.342	0.2353		562.242	0.1256		562.359	0.2365
68.089	0.1618		43.692	0.1175		562.782	0.1265		562.656	0.2356		562.556	0.1256		562.672	0.2365
68.126	0.1618		43.717	0.1175		563.096	0.1265		562.97	0.2353		562.869	0.1256		562.986	0.2365
68.165	0.1618		43.741	0.1178		563.414	0.1265		563.284	0.2353		563.183	0.1256		563.299	0.2369
68.203	0.1618		43.765	0.1175		563.727	0.1265		563.597	0.2356		563.497	0.1256		563.613	0.2365
68.24	0.1618		43.79	0.1178		564.041	0.1265		563.911	0.2356		563.81	0.1256		563.926	0.2369
68.279	0.1618		43.815	0.1175		564.354	0.1265		564.225	0.2356		564.125	0.1256		564.24	0.2369
68.317	0.1618		43.838	0.1175		564.667	0.1262		564.695	0.2356		564.438	0.1256		564.554	0.2369
68.354	0.1618		43.863	0.1178		564.824	0.1262		564.851	0.2356		564.751	0.1256		564.873	0.2372
68.393	0.1618		43.888	0.1175		565.138	0.1265		565.165	0.2359		564.908	0.1256		565.186	0.2372
68.431	0.1618		43.912	0.1175		565.452	0.1265		565.479	0.2359		565.222	0.1256		565.5	0.2372
68.468	0.1618		43.924	0.1175		565.766	0.1265		565.792	0.2359		565.536	0.1252		565.814	0.2372
68.507	0.1618		43.948	0.1175		565.925	0.1265		566.106	0.2359		565.85	0.1256		566.128	0.2372
68.545	0.1618		43.973	0.1175		566.4	0.1265		566.419	0.2359		566.163	0.1256		566.442	0.2372
68.582	0.1618		43.998	0.1178		566.714	0.1265		566.733	0.2359		566.477	0.1252		566.756	0.2372
68.621	0.1618		44.022	0.1175		567.027	0.1265		566.894	0.2362		566.79	0.1256		567.07	0.2372
68.659	0.1618		44.034	0.1175		567.341	0.1265		567.368	0.2362		567.104	0.1256		567.384	0.2372
68.696	0.1618		44.071	0.1175		567.655	0.1262		567.682	0.2362		567.421	0.1252		567.697	0.2375
68.735	0.1618		44.095	0.1178		567.969	0.1265		567.996	0.2362		567.734	0.1256		568.011	0.2375
68.773	0.1618		44.119	0.1175		568.292	0.1262		568.309	0.2365		568.048	0.1252		568.325	0.2375
68.81	0.1618		44.144	0.1178		568.605	0.1265		568.623	0.2362		568.366	0.1252		568.639	0.2375
68.849	0.1618		44.169	0.1178		568.919	0.1265		568.94	0.2365		568.679	0.1252		568.952	0.2375
68.887	0.1618		44.192	0.1175		569.236	0.1262		569.254	0.2365		568.994	0.1256		569.266	0.2375
68.924	0.1618		44.217	0.1178		569.55	0.1262		569.568	0.2365		569.308	0.1252		569.424	0.2375
68.963	0.1618		44.242	0.1178		569.864	0.1265		569.882	0.2365		569.622	0.1252		569.746	0.2375
69.001	0.1618		44.266	0.1175		570.177	0.1262		570.196	0.2365		569.935	0.1252		570.059	0.2378
69.04	0.1618		44.29	0.1178		570.491	0.1265		570.515	0.2369		570.249	0.1252		570.373	0.2378
69.078	0.1618		44.315	0.1178		570.805	0.1262		570.829	0.2369		570.566	0.1252		570.687	0.2378
69.115	0.1618		44.339	0.1175		571.119	0.1262		571.142	0.2369		570.88	0.1252		571.001	0.2378
69.154	0.1618		44.363	0.1178		571.433	0.1262		571.455	0.2369		571.194	0.1252		571.32	0.2381
69.192	0.1618		44.389	0.1178		571.746	0.1262		571.767	0.2369		571.507	0.1252		571.633	0.2378
69.23	0.1618		44.412	0.1178		572.06	0.1262		572.079	0.2369		571.826	0.1252		571.947	0.2381
69.268	0.1618		44.437	0.1178		572.374	0.1262		572.393	0.2372		572.143	0.1252		572.261	0.2381
69.306	0.1618		44.461	0.1178		572.687	0.1262		572.707	0.2372		572.457	0.1252		572.575	0.2381
69.344	0.1618		44.486	0.1178		573.002	0.1262		573.02	0.2372		572.614	0.1252		572.889	0.2381
69.383	0.1618		44.51	0.1178		573.315	0.1262		573.334	0.2372		573.091	0.1252		573.203	0.2381
69.421	0.1618		44.534	0.1178		573.629	0.1262		573.647	0.2372		573.405	0.1252		573.517	0.2381
69.46	0.1618		44.559	0.1178		573.941	0.1262		573.961	0.2372		573.718	0.1252		573.831	0.2384
69.497	0.1621		44.583	0.1178		574.259	0.1262		574.275	0.2375		574.037	0.1252		574.145	0.2384
69.536	0.1618		44.607	0.1178		574.573	0.1262		574.589	0.2372		574.351	0.1252		574.458	0.2384
69.574	0.1618		44.632	0.1178		574.887	0.1262		574.746	0.2372		574.664	0.1252		574.772	0.2384
69.612	0.1618		44.644	0.1178		575.201	0.1262		575.06	0.2375		574.978	0.1252		575.087	0.2384
69.65	0.1618		44.681	0.1178		575.514	0.1262		575.374	0.2375		575.292	0.1252		575.4	0.2384
69.668	0.1618		44.706	0.1178		575.828	0.1262		575.687	0.2375		575.605	0.1252		575.714	0.2384
69.707	0.1618		44.73	0.1178		576.141	0.1262		576.001	0.2375		575.919	0.1252		576.028	0.2384
69.745	0.1618		44.754	0.1178		576.455	0.1262		576.314	0.2375		576.232	0.1252		576.346	0.239
69.782	0.1618		44.779	0.1178		576.769	0.1262		576.628	0.2375		576.546	0.1252		576.66	0.2384
69.821	0.1618		44.803	0.1178		577.083	0.1262		576.942	0.2378		576.86	0.1252		576.974	0.239
69.859	0.1618		44.827	0.1178		577.397	0.1262		577.255	0.2378		577.176	0.1252		577.292	0.239
69.896	0.1618		44.853	0.1178		577.711	0.1262		577.569	0.2378		577.49	0.1252		577.606	0.239
69.935	0.1618		44.876	0.1178		578.025	0.1262		577.883	0.2378		577.803	0.1252		577.922	0.239
69.973	0.1618		44.901	0.1178		578.338	0.1262		578.197	0.2378		577.96	0.1252		578.236	0.2393
70.012	0.1618		44.913	0.1178		578.495	0.1262		578.511	0.2381		578.273	0.1252		578.55	0.239
70.049	0.1618		44.937	0.1178		578.812	0.1262		578.825	0.2381		578.587	0.1252		578.863	0.2393
70.087	0.1618		44.962	0.1178		579.131	0.1262		579.139	0.2381		578.901	0.1252		579.177	0.2393
70.126	0.1618		44.987	0.1178		579.445	0.1262		579.452	0.2381		579.215	0.1252		579.499	0.2393
70.164	0.1618		45.011	0.1178		579.765	0.1262		579.774	0.2381		579.528	0.1252		579.812	0.2393
70.202	0.1618		45.036	0.1178		580.078	0.1262		580.087	0.2381		579.844	0.1249		580.126	0.2393
70.24	0.1618		45.06	0.1178		580.392	0.1262		580.401	0.2381		580.158	0.1249		580.439	0.2393
70.278	0.1618		45.084	0.1178		580.706	0.1262		580.715	0.2384		580.477	0.1252		580.753	0.2396
70.316	0.1618		45.109	0.1178		581.02	0.1262		581.028	0.2384		580.795	0.1249		581.066	0.2393
70.355	0.1618		45.133	0.1178		581.334	0.1262		581.342	0.2384		581.109	0.1249		581.38	0.2396
70.392	0.1618		45.157	0.1178		581.647	0.1262		581.656	0.2384		581.427	0.1249		581.694	0.2396
70.43	0.1618		45.182	0.1178		581.961	0.1262		581.97	0.2384		581.74	0.1249		581.694	0.2396
70.469	0.1618		45.207	0.1178		582.278	0.1262		582.284	0.2384		582.054	0.1249		582.167	0.2396
70.507	0.1618		45.23	0.1178		582.592	0.1259		582.597	0.239		582.367	0.1249		582.481	0.2396
70.544	0.1618		45.255	0.1178		582.906	0.1262		582.91	0.2384		582.68	0.1249		582.794	0.2396
70.583	0.1618		45.28	0.1178		583.22	0.1262		583.225	0.239		582.994	0.1249		583.108	0.2396
70.621	0.1618		45.291	0.1178		583.534	0.1259		583.538	0.239		583.308	0.1249		583.422	0.24
70.66	0.1618		45.329	0.1178		583.852	0.1259		583.852	0.239		583.621	0.1249		583.735	0.24
70.698	0.1618		45.353	0.1178		584.166	0.1259		584.164	0.239		583.934	0.1249		584.049	0.24
70.735	0.1618		45.378	0.1178		584.48	0.1259		584.478	0.239		584.25	0.1249		584.362	0.24
70.774	0.1618		45.402	0.1178		584.794	0.1259		584.792	0.2393		584.563	0.1249		584.675	0.24
70.812	0.1618		45.427	0.1178		585.108	0.1259		585.105	0.2393		584.877	0.1249		584.989	0.24
70.849	0.1618		45.451	0.1178		585.422	0.1259		585.419	0.2393		585.19	0.1249		585.303	0.24
70.888	0.1618		45.476	0.1178		585.736	0.1259		585.732	0.2393		585.504	0.1249		585.616	0.2403
70.926	0.1618		45.5	0.1178		586.049	0.1259		586.048	0.2393		585.818	0.1249		585.93	0.2403
70.963	0.1618		45.525	0.1178		586.363	0.1259		586.363	0.2393		586.132	0.1249		586.243	0.2403
71.002	0.1618		45.549	0.1178		586.52	0.1259		586.676	0.2393		586.445	0.1249		586.557	0.2403
71.04	0.1618		45.574	0.1178		586.996	0.1259		586.99	0.2396		586.759	0.1249		586.87	0.2403
71.077	0.1618		45.598	0.1178		587.309	0.1259		587.303	0.2393		587.073	0.1249		587.184	0.2403
71.116	0.1618		45.622	0.1178		587.622	0.1259		587.617	0.2396		587.387	0.1246		587.498	0.2406
71.154	0.1618		45.647	0.1178		587.936	0.1259		587.936	0.2396		587.701	0.1246		587.812	0.2406
71.191	0.1618		45.671	0.1178		588.25	0.1259		588.25	0.2396		588.017	0.1246		588.126	0.2406
71.23	0.1618		45.696	0.1178		588.565	0.1259		588.563	0.2396		588.331	0.1249		588.44	0.2406
71.268	0.1618		45.72	0.1178		588.881	0.1259		588.877	0.2396		588.645	0.1246		588.754	0.2406
71.305	0.1618		45.732	0.1178		589.195	0.1259		589.19	0.24		588.958	0.1246		589.072	0.2406
71.324	0.1618		45.769	0.1178		589.509	0.1259		589.504	0.24		589.273	0.1249		589.385	0.2406
71.363	0.1618		45.794	0.1178		589.823	0.1259		589.666	0.24		589.586	0.1246		589.699	0.2409
71.401	0.1618		45.818	0.1178		590.137	0.1259		589.98	0.24		589.903	0.1246		590.017	0.2409
71.44	0.1618		45.83	0.1178		590.451	0.1256		590.298	0.24		590.216	0.1246		590.331	0.2409
71.477	0.1618		45.855	0.1178		590.764	0.1256		590.611	0.24		590.531	0.1246		590.65	0.2409
71.515	0.1618		45.879	0.1178		591.078	0.1259		590.924	0.24		590.845	0.1246		590.963	0.2409
71.554	0.1618		45.903	0.1178		591.392	0.1256		591.241	0.24		591.158	0.1246		591.276	0.2409
71.592	0.1618		45.928	0.1178		591.549	0.1256		591.558	0.24		591.472	0.1246		591.588	0.2412
71.63	0.1618		45.952	0.1178		591.863	0.1256		591.872	0.2403		591.785	0.1246		591.901	0.2412
71.668	0.1618		45.976	0.1178		592.177	0.1256		592.189	0.2403		591.942	0.1246		592.214	0.2412
71.707	0.1618		46.001	0.1178		592.491	0.1256		592.503	0.2403		592.256	0.1246		592.527	0.2412
71.744	0.1618		46.025	0.1178		592.81	0.1256		592.816	0.2403		592.57	0.1246		592.841	0.2412
71.783	0.1618		46.062	0.1178		593.123	0.1256		593.134	0.2406		592.887	0.1246		593.155	0.2412
71.821	0.1618		46.074	0.1178		593.437	0.1256		593.448	0.2403		593.201	0.1246		593.468	0.2412
71.86	0.1618		46.098	0.1178		593.75	0.1256		593.761	0.2406		593.519	0.1246		593.625	0.2412
71.897	0.1618		46.122	0.1178		594.068	0.1256		594.075	0.2406		593.833	0.1246		594.099	0.2415
71.935	0.1618		46.147	0.1178		594.382	0.1256		594.389	0.2406		594.146	0.1246		594.413	0.2415
71.974	0.1618		46.171	0.1178		594.696	0.1256		594.703	0.2406		594.462	0.1246		594.726	0.2415
72.012	0.1618		46.195	0.1178		595.01	0.1256		595.022	0.2406		594.775	0.1246		595.04	0.2415
72.049	0.1618		46.22	0.1178		595.324	0.1256		595.336	0.2406		595.094	0.1246		595.353	0.2415
72.088	0.1618		46.244	0.1178		595.642	0.1256		595.649	0.2409		595.408	0.1246		595.667	0.2415
72.126	0.1618		46.268	0.1178		595.96	0.1256		595.806	0.2409		595.721	0.1246		595.98	0.2418
72.164	0.1618		46.293	0.1178		596.274	0.1256		596.282	0.2409		596.034	0.1246		596.137	0.2418
72.202	0.1618		46.318	0.1178		596.588	0.1256		596.596	0.2409		596.348	0.1246		596.454	0.2418
72.24	0.1618		46.342	0.1178		596.902	0.1256		596.914	0.2409		596.661	0.1246		596.768	0.2418
72.278	0.1618		46.366	0.1178		597.216	0.1256		597.228	0.2409		596.975	0.1246		597.082	0.2418
72.317	0.1618		46.391	0.1178		597.529	0.1256		597.542	0.2409		597.289	0.1246		597.399	0.2418
72.354	0.1618		46.415	0.1178		597.848	0.1256		597.856	0.2409		597.603	0.1246		597.713	0.2418
72.392	0.1618		46.439	0.1178		598.163	0.1256		598.17	0.2409		597.918	0.1243		598.027	0.2421
72.431	0.1618		46.464	0.1178		598.476	0.1256		598.484	0.2412		598.231	0.1246		598.341	0.2418
72.468	0.1618		46.488	0.1178		598.79	0.1256		598.796	0.2412		598.544	0.1243		598.655	0.2421
72.506	0.1618		46.512	0.1178		599.109	0.1252		599.11	0.2412		598.863	0.1243		598.969	0.2421
72.545	0.1618		46.537	0.1178		599.423	0.1256		599.424	0.2412		599.177	0.1246		599.281	0.2421
72.582	0.1618		46.561	0.1178		599.736	0.1256		599.738	0.2412		599.49	0.1243		599.595	0.2421
72.62	0.1618		46.586	0.1178		600.051	0.1256		600.052	0.2412		599.804	0.1243		599.909	0.2421
72.659	0.1618		46.61	0.1178		600.365	0.1256		600.365	0.2415		600.122	0.1243		600.222	0.2421
72.696	0.1618		46.634	0.1178		600.678	0.1256		600.679	0.2415		600.435	0.1243		600.536	0.2424
72.734	0.1618		46.659	0.1178		600.993	0.1256		600.993	0.2415		600.749	0.1243		600.849	0.2424
72.773	0.1618		46.683	0.1178		601.307	0.1256		601.307	0.2415		601.062	0.1243		601.163	0.2421
72.792	0.1618		46.708	0.1178		601.621	0.1252		601.621	0.2415		601.376	0.1243		601.475	0.2424
72.83	0.1618		46.732	0.1178		601.934	0.1256		601.934	0.2415		601.69	0.1243		601.79	0.2424
72.869	0.1618		46.756	0.1178		602.248	0.1252		602.09	0.2418		602.003	0.1243		602.107	0.2424
72.906	0.1618		46.781	0.1178		602.562	0.1252		602.404	0.2418		602.316	0.1243		602.421	0.2424
72.925	0.1618		46.805	0.1178		602.876	0.1252		602.718	0.2418		602.63	0.1243		602.735	0.2424
72.983	0.1618		46.829	0.1178		603.19	0.1252		603.032	0.2418		602.943	0.1243		603.049	0.2427
73.021	0.1618		46.854	0.1178		603.503	0.1252		603.345	0.2418		603.257	0.1243		603.363	0.2427
73.06	0.1618		46.878	0.1178		603.817	0.1252		603.659	0.2418		603.57	0.1243		603.681	0.2427
73.097	0.1618		46.903	0.1178		604.135	0.1252		603.973	0.2418		603.884	0.1243		603.999	0.2427
73.135	0.1618		46.927	0.1178		604.292	0.1252		604.287	0.2421		604.198	0.1243		604.313	0.2427
73.174	0.1618		46.952	0.1178		604.606	0.1252		604.444	0.2418		604.51	0.1243		604.631	0.2427
73.211	0.1618		46.976	0.1178		604.92	0.1252		604.919	0.2418		604.824	0.1243		604.945	0.2427
73.249	0.1618		47	0.1178		605.239	0.1252		605.233	0.2421		604.98	0.1243		605.258	0.2431
73.288	0.1618		47.013	0.1178		605.553	0.1252		605.547	0.2421		605.455	0.1243		605.572	0.2431
73.326	0.1618		47.037	0.1178		605.871	0.1252		605.861	0.2421		605.769	0.1243		605.885	0.2431
73.363	0.1618		47.061	0.1178		606.189	0.1252		606.178	0.2421		605.926	0.124		606.203	0.2431
73.402	0.1618		47.086	0.1178		606.503	0.1252		606.491	0.2421		606.24	0.124		606.521	0.2431
73.44	0.1618		47.111	0.1178		606.817	0.1252		606.805	0.2424		606.556	0.124		606.835	0.2431
73.478	0.1618		47.135	0.1178		607.13	0.1252		607.119	0.2421		606.869	0.124		607.147	0.2431
73.517	0.1618		47.16	0.1178		607.444	0.1252		607.433	0.2424		607.183	0.124		607.46	0.2434
73.554	0.1618		47.184	0.1178		607.759	0.1252		607.747	0.2424		607.497	0.124		607.775	0.2434
73.592	0.1618		47.209	0.1178		608.072	0.1252		608.06	0.2424		607.81	0.124		608.088	0.2431
73.631	0.1618		47.233	0.1178		608.386	0.1252		608.373	0.2424		608.123	0.124		608.402	0.2434
73.669	0.1618		47.258	0.1178		608.699	0.1252		608.687	0.2424		608.436	0.124		608.559	0.2434
73.706	0.1618		47.282	0.1181		609.013	0.1252		609.001	0.2424		608.749	0.124		608.873	0.2434
73.745	0.1618		47.307	0.1178		609.327	0.1252		609.315	0.2427		609.062	0.124		609.186	0.2434
73.783	0.1618		47.331	0.1178		609.641	0.1252		609.628	0.2427		609.376	0.124		609.343	0.2434
73.82	0.1618		47.356	0.1181		609.955	0.1252		609.942	0.2427		609.692	0.124		609.817	0.2437
73.859	0.1618		47.38	0.1178		610.269	0.1252		610.256	0.2427		610.005	0.124		610.131	0.2437
73.896	0.1618		47.404	0.1181		610.583	0.1249		610.569	0.2427		610.318	0.124		610.444	0.2437
73.934	0.1618		47.429	0.1181		610.897	0.1252		610.887	0.2427		610.632	0.124		610.758	0.2437
73.973	0.1618		47.454	0.1178		611.211	0.1249		611.201	0.2431		610.946	0.124		611.072	0.2437
74.01	0.1618		47.478	0.1181		611.368	0.1249		611.515	0.2431		611.26	0.124		611.386	0.2437
74.048	0.1618		47.502	0.1178		611.843	0.1249		611.828	0.2431		611.574	0.124		611.699	0.2437
74.087	0.1618		47.527	0.1181		612.157	0.1249		612.142	0.2431		611.888	0.124		612.013	0.2437
74.125	0.1618		47.551	0.1181		612.471	0.1249		612.456	0.2431		612.202	0.1237		612.326	0.244
74.164	0.1618		47.575	0.1181		612.784	0.1249		612.775	0.2431		612.516	0.124		612.639	0.244
74.201	0.1618		47.6	0.1181		613.098	0.1249		613.088	0.2431		612.829	0.124		612.953	0.2437
74.239	0.1618		47.624	0.1181		613.412	0.1249		613.402	0.2431		613.143	0.124		613.267	0.244
74.278	0.1618		47.648	0.1181		613.726	0.1249		613.716	0.2434		613.46	0.1237		613.581	0.244
74.315	0.1618		47.673	0.1181		614.04	0.1249		614.032	0.2434		613.773	0.124		613.895	0.244
74.353	0.1618		47.697	0.1181		614.356	0.1249		614.346	0.2434		614.087	0.124		614.209	0.244
74.392	0.1618		47.721	0.1181		614.67	0.1249		614.66	0.2434		614.401	0.1237		614.523	0.244
74.411	0.1618		47.746	0.1181		614.983	0.1249		614.973	0.2434		614.715	0.1237		614.837	0.244
74.448	0.1618		47.771	0.1181		615.297	0.1249		615.287	0.2434		615.029	0.124		615.151	0.244
74.486	0.1618		47.794	0.1181		615.611	0.1249		615.601	0.2434		615.348	0.1237		615.465	0.244
74.525	0.1618		47.819	0.1181		615.925	0.1249		615.914	0.2434		615.661	0.1237		615.779	0.2443
74.563	0.1618		47.844	0.1181		616.239	0.1249		616.071	0.2437		615.975	0.1237		616.097	0.2443
74.6	0.1618		47.868	0.1181		616.558	0.1249		616.385	0.2437		616.289	0.1237		616.411	0.2443
74.639	0.1618		47.892	0.1181		616.872	0.1249		616.703	0.2437		616.602	0.1237		616.728	0.2443
74.677	0.1618		47.917	0.1181		617.187	0.1249		617.02	0.2437		616.916	0.1237		617.042	0.2443
74.716	0.1618		47.941	0.1181		617.344	0.1249		617.334	0.2437		617.073	0.1237		617.356	0.2443
74.754	0.1618		47.965	0.1181		617.661	0.1249		617.651	0.2437		617.391	0.1237		617.67	0.2446
74.792	0.1618		47.99	0.1181		617.975	0.1249		617.965	0.2437		617.866	0.1237		617.983	0.2443
74.83	0.1618		48.001	0.1181		618.289	0.1246		618.279	0.2437		618.18	0.1237		618.305	0.2443
74.868	0.1618		48.026	0.1181		618.603	0.1249		618.593	0.244		618.493	0.1237		618.619	0.2446
74.906	0.1618		48.051	0.1181		618.917	0.1249		618.906	0.244		618.807	0.1237		618.936	0.2446
74.944	0.1618		48.075	0.1181		619.235	0.1246		619.22	0.244		619.121	0.1237		619.25	0.2446
74.982	0.1618		48.099	0.1181		619.548	0.1246		619.538	0.244		619.435	0.1237		619.564	0.2446
75.02	0.1618		48.124	0.1181		619.861	0.1249		619.852	0.244		619.591	0.1237		619.877	0.2446
75.058	0.1618		48.148	0.1181		620.175	0.1249		620.166	0.244		619.909	0.1237		620.191	0.2446
75.096	0.1618		48.172	0.1181		620.489	0.1246		620.479	0.244		620.222	0.1237		620.504	0.2449
75.134	0.1618		48.197	0.1181		620.807	0.1246		620.793	0.244		620.536	0.1237		620.818	0.2449
[truncated: 43,342 more rows]

## Sheet: Figure 2b
discharge			charge
X	Y		X	Y
0.329	0.4387		0.329	0.035
0.486	0.4387		0.486	0.0397
0.8	0.3891		0.799	0.0437
1.114	0.3668		1.117	0.0468
1.428	0.3265		1.431	0.0521
1.741	0.3078		1.745	0.0543
2.055	0.2896		2.059	0.0586
2.212	0.2719		2.373	0.0605
2.526	0.2551		2.686	0.0623
2.839	0.2241		3	0.0654
3.155	0.2117		3.313	0.0667
3.469	0.2031		3.627	0.0682
3.782	0.1938		3.94	0.0713
4.096	0.1922		4.254	0.0725
4.41	0.191		4.568	0.0735
4.723	0.1907		4.882	0.076
5.037	0.1907		5.196	0.0769
5.356	0.1904		5.51	0.0791
5.67	0.1904		5.824	0.08
5.984	0.1904		6.138	0.0806
6.298	0.1904		6.452	0.0828
6.611	0.19		6.766	0.0837
6.928	0.1904		7.08	0.0843
7.242	0.1904		7.394	0.0862
7.556	0.1904		7.708	0.0868
7.871	0.1904		8.021	0.0874
8.184	0.1904		8.335	0.089
8.503	0.1904		8.649	0.0896
8.816	0.1904		8.963	0.0908
9.13	0.1904		9.277	0.0915
9.444	0.1904		9.591	0.0921
9.758	0.1904		9.904	0.0933
10.071	0.1904		10.218	0.0939
10.385	0.1904		10.532	0.0942
10.698	0.1904		10.846	0.0958
11.012	0.1904		11.159	0.0964
11.326	0.1904		11.478	0.0973
11.64	0.1904		11.791	0.098
11.953	0.1904		12.105	0.0983
12.267	0.1904		12.419	0.0992
12.424	0.1904		12.58	0.0992
12.9	0.1904		12.894	0.1001
13.214	0.1904		13.207	0.1008
13.531	0.19		13.521	0.1011
13.845	0.1904		13.835	0.102
14.159	0.1904		14.149	0.1023
14.472	0.1904		14.463	0.1026
14.786	0.1904		14.777	0.1035
15.1	0.1904		15.094	0.1039
15.414	0.1904		15.407	0.1048
15.728	0.19		15.722	0.1051
15.884	0.19		16.035	0.1054
16.197	0.1904		16.35	0.1063
16.355	0.1904		16.664	0.1063
16.83	0.19		16.983	0.107
17.144	0.19		17.296	0.1076
17.457	0.1904		17.61	0.1079
17.771	0.19		17.923	0.1088
18.084	0.19		18.241	0.1091
18.397	0.19		18.554	0.1094
18.711	0.19		18.868	0.1101
19.025	0.19		19.182	0.1104
19.338	0.19		19.496	0.1107
19.652	0.19		19.81	0.1113
19.966	0.19		20.124	0.1116
20.28	0.19		20.439	0.1119
20.594	0.1897		20.752	0.1125
20.907	0.19		21.066	0.1128
21.221	0.1897		21.38	0.1135
21.54	0.1897		21.694	0.1135
21.854	0.1897		22.008	0.1138
22.168	0.1897		22.325	0.1144
22.481	0.1897		22.638	0.1147
22.799	0.1897		22.952	0.115
23.114	0.1897		23.266	0.1153
23.427	0.1897		23.58	0.1156
23.741	0.1897		23.898	0.1159
24.055	0.1894		24.215	0.1163
24.368	0.1897		24.529	0.1166
24.682	0.1894		24.843	0.1169
24.838	0.1894		25.157	0.1172
25.313	0.1894		25.314	0.1172
25.627	0.1894		25.634	0.1175
25.941	0.1894		25.948	0.1178
26.254	0.1894		26.262	0.1181
26.568	0.1894		26.576	0.1181
26.882	0.1894		26.733	0.1184
27.196	0.1894		27.208	0.1187
27.509	0.1894		27.526	0.1187
27.823	0.1891		27.84	0.1194
28.137	0.1891		28.152	0.1194
28.45	0.1891		28.464	0.1194
28.764	0.1891		28.778	0.12
29.077	0.1891		29.092	0.12
29.39	0.1891		29.406	0.1203
29.703	0.1888		29.719	0.1206
30.017	0.1888		30.033	0.1206
30.174	0.1888		30.346	0.1209
30.487	0.1888		30.66	0.1209
30.801	0.1888		30.974	0.1212
31.114	0.1888		31.288	0.1218
31.582	0.1888		31.602	0.1218
31.738	0.1888		31.918	0.1218
32.051	0.1885		32.231	0.1221
32.365	0.1885		32.546	0.1221
32.679	0.1885		32.86	0.1225
32.993	0.1885		33.174	0.1225
33.306	0.1885		33.487	0.1228
33.619	0.1882		33.801	0.1228
33.933	0.1882		34.115	0.1228
34.247	0.1882		34.429	0.1231
34.561	0.1882		34.743	0.1234
34.878	0.1882		35.057	0.1234
35.191	0.1882		35.371	0.1234
35.505	0.1879		35.528	0.1234
35.819	0.1879		36.003	0.1237
36.132	0.1879		36.316	0.1237
36.447	0.1879		36.63	0.1237
36.761	0.1879		36.944	0.124
37.075	0.1876		37.258	0.124
37.388	0.1876		37.571	0.124
37.545	0.1876		37.885	0.1243
38.02	0.1876		38.199	0.1243
38.333	0.1873		38.514	0.1243
38.647	0.1873		38.83	0.1246
38.96	0.1873		39.144	0.1246
39.274	0.1873		39.457	0.1246
39.588	0.1873		39.614	0.1246
39.901	0.1873		39.929	0.1246
40.215	0.1869		40.242	0.1249
40.528	0.1869		40.557	0.1249
40.842	0.1869		40.87	0.1249
41.156	0.1869		41.184	0.1249
41.47	0.1863		41.498	0.1252
41.784	0.1863		41.811	0.1252
42.098	0.1863		42.126	0.1252
42.412	0.1863		42.44	0.1252
42.725	0.1863		42.754	0.1252
43.04	0.186		43.067	0.1256
43.357	0.186		43.381	0.1252
43.67	0.186		43.695	0.1256
43.984	0.186		44.009	0.1256
44.302	0.186		44.323	0.1256
44.615	0.1857		44.637	0.1256
44.928	0.1857		44.951	0.1256
45.241	0.1857		45.265	0.1256
45.554	0.1857		45.579	0.1259
45.711	0.1854		45.892	0.1259
46.025	0.1857		46.206	0.1259
46.339	0.1854		46.52	0.1259
46.652	0.1854		46.834	0.1259
46.966	0.1854		47.147	0.1259
47.282	0.1851		47.461	0.1262
47.596	0.1851		47.775	0.1259
47.909	0.1851		48.093	0.1262
48.227	0.1851		48.407	0.1262
48.54	0.1851		48.721	0.1262
48.853	0.1848		49.036	0.1262
49.177	0.1848		49.355	0.1262
49.49	0.1848		49.669	0.1262
49.804	0.1845		49.983	0.1262
50.126	0.1848		50.302	0.1265
50.44	0.1845		50.616	0.1262
50.753	0.1845		50.929	0.1262
51.067	0.1845		51.244	0.1265
51.381	0.1845		51.563	0.1265
51.695	0.1845		51.876	0.1265
52.008	0.1842		52.19	0.1265
52.322	0.1842		52.503	0.1265
52.636	0.1842		52.817	0.1265
52.95	0.1838		53.131	0.1265
53.264	0.1838		53.288	0.1265
53.577	0.1838		53.601	0.1265
53.891	0.1838		53.758	0.1265
54.205	0.1835		54.233	0.1268
54.519	0.1835		54.552	0.1268
54.832	0.1835		54.866	0.1268
55.146	0.1835		55.179	0.1268
55.46	0.1835		55.499	0.1268
55.779	0.1835		55.812	0.1268
56.093	0.1832		56.126	0.1268
56.407	0.1832		56.439	0.1268
56.72	0.1832		56.753	0.1268
57.035	0.1829		57.066	0.1268
57.349	0.1829		57.38	0.1268
57.668	0.1829		57.694	0.1268
57.982	0.1829		58.008	0.1268
58.296	0.1829		58.322	0.1271
58.452	0.1829		58.639	0.1268
58.766	0.1826		58.953	0.1268
59.08	0.1826		59.267	0.1271
59.393	0.1826		59.585	0.1271
59.707	0.1823		59.742	0.1271
60.021	0.1823		60.216	0.1271
60.334	0.1823		60.53	0.1271
60.648	0.1823		60.844	0.1271
60.962	0.1823		61.158	0.1271
61.276	0.182		61.473	0.1271
61.593	0.182		61.786	0.1271
61.907	0.182		62.101	0.1271
62.221	0.182		62.416	0.1274
62.378	0.182		62.729	0.1271
62.852	0.1817		63.043	0.1274
63.165	0.1817		63.356	0.1274
63.479	0.1817		63.67	0.1274
63.793	0.1817		63.984	0.1274
64.108	0.1817		64.297	0.1274
64.422	0.1814		64.615	0.1274
64.735	0.1814		64.929	0.1274
65.053	0.1814		65.243	0.1274
65.366	0.1814		65.557	0.1274
65.679	0.1811		65.871	0.1274
65.993	0.1814		66.028	0.1274
66.307	0.1811		66.342	0.1274
66.62	0.1811		66.656	0.1274
66.934	0.1811		66.969	0.1274
67.247	0.1807		67.284	0.1274
67.56	0.1807		67.597	0.1277
67.874	0.1807		67.911	0.1274
68.188	0.1807		68.225	0.1277
68.501	0.1807		68.539	0.1277
68.815	0.1804		68.852	0.1277
69.128	0.1804		69.166	0.1277
69.442	0.1804		69.484	0.1277
69.756	0.1804		69.798	0.1277
70.068	0.1804		70.112	0.1277
70.382	0.1804		70.43	0.1277
70.695	0.1801		70.744	0.1277
71.009	0.1801		71.058	0.1277
71.322	0.1801		71.371	0.1277
71.636	0.1801		71.685	0.128
71.95	0.1801		71.999	0.1277
72.263	0.1798		72.319	0.1277
72.577	0.1798		72.633	0.1277
72.89	0.1798		72.947	0.1277
73.208	0.1798		73.26	0.1277
73.364	0.1798		73.574	0.1277
73.678	0.1795		73.887	0.128
73.995	0.1798		74.201	0.128
74.308	0.1795		74.515	0.128
74.622	0.1795		74.828	0.128
74.942	0.1795		75.146	0.1277
75.262	0.1795		75.303	0.128
75.575	0.1792		75.777	0.128
75.732	0.1792		76.091	0.128
76.208	0.1792		76.405	0.128
76.522	0.1792		76.718	0.128
76.836	0.1792		77.037	0.128
77.15	0.1792		77.355	0.128
77.464	0.1792		77.669	0.128
77.778	0.1789		77.983	0.128
78.092	0.1789		78.297	0.128
78.405	0.1789		78.611	0.128
78.718	0.1789		78.768	0.128
79.032	0.1789		79.082	0.128
79.346	0.1789		79.396	0.128
79.659	0.1786		79.71	0.128
79.973	0.1786		80.023	0.128
80.287	0.1786		80.336	0.128
80.6	0.1786		80.65	0.128
80.913	0.1786		80.964	0.1283
81.227	0.1786		81.277	0.1283
81.541	0.1783		81.591	0.1283
81.855	0.1783		81.905	0.1283
82.168	0.1783		82.224	0.1283
82.481	0.1783		82.538	0.1283
82.795	0.1783		82.852	0.1283
83.109	0.1783		83.166	0.1283
83.423	0.178		83.479	0.1283
83.737	0.178		83.797	0.1283
84.05	0.178		84.11	0.1283
84.364	0.178		84.428	0.1283
84.678	0.178		84.742	0.1283
84.992	0.1776		85.056	0.1283
85.305	0.1776		85.369	0.1283
85.619	0.1776		85.683	0.1283
85.933	0.1776		85.997	0.1287
86.247	0.1776		86.31	0.1287
86.56	0.1776		86.624	0.1287
86.874	0.1776		86.937	0.1287
87.187	0.1773		87.251	0.1287
87.187	0.1773		87.564	0.1287
87.662	0.1773		87.878	0.1287
87.975	0.1773		88.192	0.1287
88.293	0.177		88.505	0.1287
88.607	0.177		88.82	0.1287
88.92	0.177		89.133	0.1287
89.234	0.177		89.447	0.1287
89.548	0.177		89.76	0.1287
89.862	0.177		90.075	0.129
90.176	0.1767		90.391	0.1287
90.49	0.1767		90.705	0.129
90.803	0.1767		91.019	0.129
91.117	0.1767		91.333	0.129
91.273	0.1767		91.646	0.129
91.748	0.1767		91.959	0.129
92.065	0.1764		92.273	0.129
92.379	0.1764		92.587	0.129
92.692	0.1764		92.901	0.129
93.006	0.1764		93.215	0.129
93.32	0.1764		93.371	0.129
93.633	0.1764		93.685	0.1293
93.953	0.1761		93.999	0.1293
94.266	0.1761		94.311	0.1293
94.579	0.1761		94.624	0.1293
94.893	0.1761		94.938	0.1293
95.207	0.1761		95.252	0.1293
95.521	0.1758		95.569	0.1293
95.835	0.1758		95.882	0.1293
96.148	0.1758		96.196	0.1296
96.462	0.1758		96.51	0.1296
96.775	0.1758		96.829	0.1293
97.089	0.1758		97.143	0.1296
97.402	0.1758		97.456	0.1296
97.715	0.1755		97.77	0.1296
98.028	0.1755		98.085	0.1296
98.341	0.1755		98.399	0.1296
98.655	0.1755		98.713	0.1296
98.969	0.1755		99.026	0.1296
99.283	0.1755		99.34	0.1299
99.439	0.1755		99.654	0.1299
99.919	0.1755		99.967	0.1299
100.232	0.1752		100.281	0.1299
100.546	0.1752		100.594	0.1299
100.859	0.1752		100.909	0.1299
101.016	0.1752		101.222	0.1302
101.334	0.1752		101.536	0.1302
101.652	0.1752		101.85	0.1302
101.966	0.1749		102.169	0.1302
102.28	0.1749		102.483	0.1302
102.594	0.1749		102.796	0.1302
102.908	0.1749		103.12	0.1302
103.221	0.1749		103.433	0.1305
103.535	0.1749		103.747	0.1302
103.848	0.1749		104.06	0.1305
104.162	0.1749		104.374	0.1305
104.475	0.1745		104.688	0.1305
104.788	0.1745		105	0.1305
105.102	0.1745		105.314	0.1308
105.415	0.1745		105.627	0.1308
105.729	0.1745		105.939	0.1308
106.042	0.1745		106.258	0.1308
106.356	0.1742		106.572	0.1308
106.669	0.1742		106.733	0.1308
106.983	0.1742		107.046	0.1308
107.297	0.1742		107.36	0.1308
107.611	0.1742		107.674	0.1311
107.924	0.1742		107.993	0.1311
108.238	0.1742		108.307	0.1311
108.552	0.1742		108.464	0.1311
108.866	0.1739		108.938	0.1311
109.18	0.1739		109.252	0.1314
109.494	0.1742		109.566	0.1314
109.808	0.1739		109.88	0.1314
110.122	0.1739		110.194	0.1314
110.436	0.1739		110.507	0.1314
110.75	0.1733		110.821	0.1314
111.063	0.1739		111.135	0.1318
111.377	0.1733		111.45	0.1318
111.691	0.1733		111.763	0.1318
112.005	0.1733		112.077	0.1318
112.323	0.1733		112.396	0.1318
112.636	0.1733		112.709	0.1321
112.95	0.1733		113.023	0.1321
113.264	0.1733		113.337	0.1321
113.578	0.173		113.65	0.1321
113.892	0.173		113.969	0.1321
114.205	0.173		114.282	0.1321
114.519	0.173		114.597	0.1324
114.832	0.173		114.911	0.1324
115.146	0.173		115.228	0.1324
115.303	0.173		115.546	0.1324
115.619	0.1727		115.859	0.1324
115.933	0.173		116.178	0.1327
116.247	0.1727		116.492	0.1327
116.561	0.1727		116.805	0.1327
116.878	0.1727		117.119	0.1327
117.192	0.1727		117.433	0.133
117.505	0.1727		117.747	0.133
117.819	0.1727		118.061	0.133
118.132	0.1724		118.375	0.133
118.449	0.1727		118.689	0.133
118.763	0.1724		118.845	0.133
119.077	0.1724		119.161	0.1333
119.391	0.1724		119.475	0.1333
119.704	0.1724		119.788	0.1333
120.018	0.1724		120.103	0.1336
120.332	0.1724		120.416	0.1336
120.645	0.1724		120.73	0.1333
120.959	0.1724		121.046	0.1336
121.273	0.1721		121.36	0.1336
121.587	0.1721		121.674	0.1336
121.903	0.1721		121.988	0.1336
122.217	0.1721		122.302	0.1339
122.531	0.1721		122.615	0.1339
122.844	0.1721		122.929	0.1339
123.163	0.1718		123.242	0.1339
123.476	0.1721		123.556	0.1339
123.79	0.1718		123.87	0.1342
124.103	0.1718		124.183	0.1342
124.417	0.1718		124.497	0.1342
124.736	0.1718		124.811	0.1349
125.05	0.1718		125.125	0.1342
125.364	0.1718		125.438	0.1349
125.677	0.1718		125.752	0.1349
125.99	0.1718		126.066	0.1349
126.309	0.1714		126.38	0.1349
126.622	0.1714		126.694	0.1352
126.936	0.1714		127.007	0.1352
127.25	0.1714		127.321	0.1352
127.567	0.1714		127.639	0.1352
127.881	0.1714		127.957	0.1355
128.194	0.1714		128.272	0.1355
128.508	0.1711		128.585	0.1355
128.669	0.1711		128.901	0.1355
128.982	0.1711		129.215	0.1358
129.296	0.1711		129.534	0.1358
129.61	0.1711		129.852	0.1358
129.924	0.1711		130.166	0.1358
130.238	0.1711		130.479	0.1358
130.552	0.1711		130.794	0.1361
130.866	0.1711		131.113	0.1361
131.179	0.1708		131.426	0.1361
131.492	0.1708		131.739	0.1364
131.806	0.1708		132.053	0.1364
132.12	0.1708		132.21	0.1364
132.434	0.1708		132.524	0.1364
132.747	0.1705		132.838	0.1364
133.061	0.1705		133.155	0.1364
133.373	0.1708		133.469	0.1367
133.686	0.1705		133.783	0.1367
134	0.1705		134.097	0.1367
134.314	0.1705		134.415	0.137
134.627	0.1705		134.729	0.137
134.941	0.1705		135.043	0.137
135.254	0.1705		135.357	0.1373
135.568	0.1702		135.671	0.137
135.884	0.1702		135.985	0.1373
136.198	0.1702		136.298	0.1373
136.512	0.1702		136.612	0.1376
136.836	0.1702		136.926	0.1376
136.995	0.1702		137.24	0.1376
137.313	0.1702		137.554	0.138
137.788	0.1699		137.867	0.138
138.101	0.1699		138.181	0.138
138.42	0.1699		138.495	0.138
138.734	0.1699		138.809	0.1383
139.048	0.1699		139.123	0.138
139.362	0.1699		139.437	0.1383
139.676	0.1699		139.755	0.1386
139.989	0.1699		140.069	0.1386
140.302	0.1696		140.383	0.1386
140.617	0.1699		140.7	0.1386
140.93	0.1699		141.014	0.1389
141.244	0.1696		141.328	0.1389
141.557	0.1696		141.646	0.1389
141.871	0.1696		141.965	0.1392
142.027	0.1696		142.279	0.1392
142.346	0.1696		142.592	0.1392
142.659	0.1693		142.906	0.1395
142.972	0.1693		143.22	0.1395
143.285	0.1696		143.534	0.1395
143.598	0.1693		143.847	0.1398
143.912	0.1693		144.16	0.1398
144.226	0.1693		144.474	0.1398
144.54	0.1693		144.788	0.1398
144.853	0.1693		145.102	0.1401
145.167	0.1693		145.258	0.1401
145.481	0.1693		145.576	0.1401
145.794	0.1693		145.89	0.1404
146.108	0.169		146.204	0.1404
146.422	0.169		146.517	0.1404
146.735	0.169		146.831	0.1407
147.049	0.169		147.145	0.1407
147.363	0.169		147.459	0.1411
147.676	0.169		147.776	0.1411
147.99	0.169		148.089	0.1411
148.303	0.169		148.403	0.1411
148.617	0.1687		148.717	0.1414
148.93	0.1687		149.036	0.1417
149.243	0.169		149.349	0.1417
149.557	0.1687		149.663	0.1417
149.713	0.1687		149.976	0.1417
150.19	0.1687		150.29	0.142
150.503	0.1687		150.604	0.142
150.82	0.1687		150.917	0.1423
151.134	0.1687		151.231	0.1423
151.448	0.1687		151.545	0.1423
151.761	0.1683		151.858	0.1426
152.08	0.1683		152.172	0.1426
152.393	0.1687		152.486	0.1429
152.706	0.1683		152.8	0.1429
153.021	0.1683		153.115	0.1429
153.335	0.1683		153.428	0.1432
153.648	0.1683		153.743	0.1432
153.965	0.1683		154.056	0.1435
154.279	0.1683		154.373	0.1435
154.593	0.1683		154.687	0.1438
154.907	0.1683		155.005	0.1438
155.221	0.168		155.318	0.1442
155.537	0.168		155.633	0.1442
155.694	0.168		155.95	0.1445
156.007	0.168		156.268	0.1445
156.321	0.168		156.582	0.1445
156.635	0.168		156.896	0.1448
156.949	0.168		157.213	0.1448
157.263	0.168		157.531	0.1448
157.577	0.168		157.846	0.1451
157.891	0.1677		158.003	0.1454
158.204	0.168		158.317	0.1454
158.518	0.1677		158.631	0.1454
158.832	0.1677		158.944	0.1457
159.146	0.1677		159.26	0.146
159.459	0.1677		159.573	0.146
159.773	0.1677		159.887	0.1463
160.087	0.1677		160.2	0.1463
160.401	0.1677		160.514	0.1463
160.715	0.1677		160.827	0.1466
161.031	0.1674		161.142	0.1466
161.345	0.1674		161.456	0.1469
161.658	0.1674		161.77	0.1473
161.972	0.1674		162.084	0.1473
162.128	0.1674		162.398	0.1473
162.604	0.1674		162.712	0.1479
162.917	0.1674		163.025	0.1479
163.231	0.1674		163.339	0.1482
163.549	0.1674		163.653	0.1482
163.863	0.1671		163.967	0.1485
164.175	0.1671		164.281	0.1485
164.489	0.1671		164.595	0.1488
164.802	0.1671		164.91	0.1491
165.116	0.1671		165.223	0.1491
165.43	0.1671		165.537	0.1491
165.743	0.1671		165.852	0.1494
166.057	0.1671		166.165	0.1494
166.371	0.1671		166.479	0.1497
166.686	0.1671		166.793	0.15
166.999	0.1671		167.107	0.15
167.313	0.1668		167.424	0.15
167.626	0.1668		167.738	0.1504
167.94	0.1668		168.052	0.1504
168.253	0.1668		168.366	0.1507
168.567	0.1668		168.679	0.151
168.884	0.1668		168.993	0.151
169.198	0.1668		169.307	0.1513
169.512	0.1668		169.464	0.1513
169.826	0.1665		169.939	0.1513
170.14	0.1665		170.253	0.1516
170.453	0.1665		170.567	0.1516
170.61	0.1665		170.881	0.1519
170.925	0.1665		171.194	0.1519
171.238	0.1665		171.509	0.1522
171.552	0.1665		171.822	0.1525
171.866	0.1665		172.136	0.1525
172.184	0.1665		172.45	0.1528
172.497	0.1665		172.607	0.1528
172.811	0.1665		172.921	0.1528
173.125	0.1665		173.235	0.1531
173.439	0.1662		173.549	0.1535
173.756	0.1662		173.862	0.1535
174.069	0.1662		174.176	0.1538
174.226	0.1662		174.491	0.1538
174.701	0.1662		174.806	0.1541
175.014	0.1662		175.12	0.1541
175.328	0.1662		175.433	0.1544
175.642	0.1662		175.746	0.1547
175.955	0.1662		176.06	0.1547
176.269	0.1659		176.374	0.1547
176.582	0.1659		176.688	0.155
176.897	0.1662		177.002	0.155
177.21	0.1659		177.315	0.1553
177.524	0.1659		177.628	0.1556
177.838	0.1659		177.942	0.1556
178.152	0.1659		178.255	0.1559
178.465	0.1659		178.569	0.1559
178.782	0.1659		178.882	0.1559
179.099	0.1659		179.196	0.1563
179.412	0.1659		179.51	0.1566
179.725	0.1656		179.826	0.1566
180.042	0.1656		180.144	0.1569
180.356	0.1656		180.458	0.1569
180.67	0.1656		180.771	0.1569
180.987	0.1656		181.089	0.1572
181.3	0.1656		181.403	0.1575
181.614	0.1656		181.56	0.1575
181.932	0.1656		182.035	0.1578
182.245	0.1656		182.349	0.1578
182.558	0.1656		182.662	0.1581
182.871	0.1656		182.98	0.1581
183.184	0.1652		183.293	0.1584
183.498	0.1652		183.607	0.1587
183.812	0.1652		183.921	0.1587
184.125	0.1652		184.235	0.1587
184.281	0.1652		184.548	0.159
184.595	0.1652		184.862	0.1594
184.909	0.1652		185.176	0.1594
185.222	0.1652		185.49	0.1594
185.535	0.1652		185.804	0.1597
185.849	0.1652		186.118	0.16
186.162	0.1652		186.274	0.16
186.476	0.1652		186.593	0.1603
186.79	0.1649		186.906	0.1603
187.111	0.1649		187.219	0.1609
187.425	0.1649		187.533	0.1609
187.738	0.1649		187.846	0.1612
188.052	0.1649		188.16	0.1612
188.366	0.1649		188.474	0.1612
188.683	0.1646		188.788	0.1615
188.997	0.1646		189.101	0.1618
189.311	0.1649		189.415	0.1618
189.624	0.1646		189.729	0.1621
189.942	0.1646		190.043	0.1621
190.26	0.1646		190.356	0.1621
190.574	0.1646		190.67	0.1625
190.888	0.1646		190.983	0.1628
191.207	0.1646		191.297	0.1628
191.52	0.1646		191.611	0.1631
191.834	0.1646		191.925	0.1631
192.152	0.1643		192.238	0.1634
192.466	0.1646		192.552	0.1634
192.78	0.1643		192.866	0.1637
193.094	0.1643		193.185	0.1637
193.407	0.1643		193.499	0.164
193.721	0.1643		193.812	0.164
194.035	0.1643		194.129	0.1643
194.349	0.1643		194.443	0.1643
194.662	0.164		194.76	0.1643
194.975	0.164		195.074	0.1646
195.293	0.164		195.388	0.1646
195.607	0.164		195.701	0.1649
195.92	0.164		196.015	0.1649
196.239	0.164		196.329	0.1652
196.552	0.164		196.642	0.1652
196.866	0.164		196.956	0.1656
197.023	0.164		197.269	0.1656
197.337	0.164		197.582	0.1659
197.651	0.1637		197.896	0.1659
197.965	0.1637		198.209	0.1662
198.279	0.1637		198.522	0.1665
198.593	0.1637		198.84	0.1665
198.906	0.1637		199.154	0.1668
199.063	0.1637		199.468	0.1668
199.539	0.1637		199.782	0.1668
199.852	0.1637		200.095	0.1671
200.166	0.1637		200.408	0.1671
200.48	0.1637		200.727	0.1674
200.794	0.1634		200.884	0.1674
201.107	0.1634		201.198	0.1674
201.422	0.1637		201.512	0.1677
201.736	0.1634		201.829	0.168
202.05	0.1634		202.142	0.168
202.363	0.1634		202.456	0.1683
202.678	0.1634		202.769	0.1683
202.992	0.1634		203.086	0.1687
203.306	0.1631		203.4	0.1687
203.62	0.1634		203.714	0.1687
203.933	0.1631		204.028	0.169
204.247	0.1631		204.185	0.169
204.566	0.1631		204.658	0.1693
204.879	0.1631		204.972	0.1693
205.192	0.1631		205.285	0.1696
205.506	0.1631		205.599	0.1696
205.82	0.1631		205.756	0.1699
206.137	0.1631		206.234	0.1699
206.45	0.1631		206.547	0.1702
206.764	0.1628		206.861	0.1702
207.078	0.1631		207.174	0.1705
207.392	0.1628		207.489	0.1705
207.705	0.1628		207.802	0.1708
208.017	0.1628		208.12	0.1708
208.331	0.1628		208.433	0.1711
208.649	0.1628		208.747	0.1711
208.963	0.1628		209.067	0.1714
209.277	0.1628		209.38	0.1714
209.59	0.1625		209.694	0.1714
209.904	0.1625		210.008	0.1718
210.218	0.1625		210.322	0.1721
210.532	0.1625		210.636	0.1721
210.846	0.1625		210.95	0.1724
211.159	0.1625		211.264	0.1724
211.316	0.1625		211.577	0.1724
211.63	0.1625		211.891	0.1727
211.949	0.1621		212.205	0.1727
212.264	0.1621		212.519	0.173
212.577	0.1621		212.837	0.173
212.891	0.1621		213.151	0.1733
213.206	0.1621		213.465	0.1733
213.519	0.1621		213.779	0.1739
213.833	0.1621		213.935	0.1739
214.147	0.1618		214.249	0.1739
214.461	0.1618		214.569	0.1742
214.618	0.1618		214.883	0.1742
215.092	0.1618		215.197	0.1742
215.405	0.1618		215.511	0.1745
215.719	0.1618		215.825	0.1745
216.032	0.1615		216.139	0.1749
216.346	0.1618		216.453	0.1749
216.66	0.1618		216.766	0.1752
216.973	0.1615		217.08	0.1752
217.286	0.1615		217.394	0.1755
217.443	0.1615		217.707	0.1755
217.918	0.1615		218.021	0.1755
218.236	0.1615		218.336	0.1758
218.549	0.1615		218.65	0.1758
218.863	0.1615		218.966	0.1761
219.176	0.1615		219.28	0.1761
219.49	0.1612		219.594	0.1761
219.804	0.1612		219.907	0.1764
220.118	0.1612		220.221	0.1767
220.431	0.1612		220.535	0.1767
220.745	0.1612		220.849	0.1767
221.058	0.1612		221.162	0.177
221.372	0.1612		221.476	0.177
221.686	0.1612		221.79	0.1773
222	0.1609		222.103	0.1773
222.319	0.1609		222.417	0.1776
222.633	0.1609		222.73	0.1776
222.946	0.1609		223.044	0.1776
223.264	0.1609		223.358	0.178
223.577	0.1609		223.672	0.178
223.891	0.1603		223.985	0.178
224.211	0.1603		224.299	0.1783
224.368	0.1603		224.613	0.1783
224.682	0.1609		224.926	0.1783
224.996	0.1603		225.24	0.1786
225.31	0.1603		225.553	0.1786
225.624	0.1603		225.866	0.1789
225.938	0.1603		226.18	0.1789
226.251	0.16		226.493	0.1789
226.565	0.1603		226.807	0.1792
226.879	0.16		227.12	0.1795
227.193	0.16		227.434	0.1795
227.507	0.16		227.747	0.1795
227.821	0.16		228.062	0.1798
228.135	0.16		228.376	0.1798
228.449	0.1597		228.69	0.1801
228.763	0.1597		228.847	0.1801
229.076	0.1597		229.16	0.1801
229.39	0.1597		229.473	0.1801
229.704	0.1597		229.787	0.1804
230.018	0.1597		229.944	0.1804
230.332	0.1597		230.419	0.1804
230.646	0.1594		230.733	0.1807
230.959	0.1594		231.047	0.1807
231.278	0.1594		231.517	0.1811
231.592	0.1594		231.676	0.1811
231.906	0.1594		231.988	0.1814
232.224	0.1594		232.3	0.1814
232.538	0.1594		232.614	0.1814
232.851	0.159		232.928	0.1817
233.165	0.159		233.242	0.1817
233.478	0.159		233.556	0.182
233.792	0.159		233.874	0.182
234.106	0.159		234.188	0.182
234.42	0.159		234.501	0.1823
234.734	0.1587		234.815	0.1823
235.046	0.159		235.129	0.1823
235.361	0.1587		235.448	0.1823
235.674	0.1587		235.761	0.1826
235.988	0.1587		236.075	0.1829
236.145	0.1587		236.39	0.1826
236.62	0.1587		236.704	0.1829
236.934	0.1584		237.018	0.1829
237.248	0.1584		237.332	0.1832
237.562	0.1584		237.646	0.1832
237.875	0.1584		237.96	0.1835
238.189	0.1584		238.273	0.1835
238.503	0.1584		238.587	0.1835
238.816	0.1581		238.9	0.1835
238.973	0.1581		239.214	0.1838
239.287	0.1581		239.528	0.1838
239.601	0.1581		239.842	0.1838
239.915	0.1581		240.155	0.1842
240.229	0.1581		240.469	0.1842
240.542	0.1581		240.783	0.1842
240.856	0.1578		241.096	0.1845
241.17	0.1578		241.41	0.1848
241.327	0.1578		241.724	0.1848
241.808	0.1578		242.037	0.1848
242.122	0.1578		242.194	0.1848
242.436	0.1578		242.674	0.1851
242.75	0.1575		242.831	0.1851
243.063	0.1575		243.144	0.1851
243.377	0.1575		243.457	0.1854
243.695	0.1575		243.776	0.1854
244.009	0.1572		244.09	0.1857
244.322	0.1575		244.404	0.1857
244.636	0.1572		244.721	0.1857
244.949	0.1572		245.034	0.186
245.263	0.1572		245.348	0.186
245.577	0.1572		245.662	0.186
245.891	0.1572		245.976	0.186
246.206	0.1569		246.29	0.1863
246.52	0.1569		246.604	0.1863
246.833	0.1569		246.918	0.1863
247.147	0.1569		247.231	0.1869
247.461	0.1569		247.545	0.1869
247.778	0.1566		247.858	0.1869
248.092	0.1566		248.172	0.1873
248.41	0.1566		248.485	0.1873
248.728	0.1566		248.799	0.1873
249.041	0.1566		249.113	0.1876
249.355	0.1566		249.426	0.1876
249.669	0.1566		249.74	0.1876
249.982	0.1563		250.057	0.1879
250.297	0.1563		250.371	0.1879
250.61	0.1563		250.684	0.1879
250.925	0.1563		250.997	0.1879
251.239	0.1559		251.311	0.1882
251.553	0.1559		251.624	0.1882
251.866	0.1563		251.938	0.1882
252.18	0.1559		252.251	0.1885
252.337	0.1559		252.566	0.1885
252.653	0.1559		252.88	0.1885
252.967	0.1559		253.037	0.1888
253.281	0.1559		253.513	0.1888
253.594	0.1559		253.831	0.1888
253.913	0.1556		254.145	0.1891
254.227	0.1556		254.302	0.1891
254.541	0.1556		254.777	0.1894
254.854	0.1556		255.09	0.1894
255.168	0.1553		255.403	0.1894
255.482	0.1556		255.717	0.1894
255.796	0.1553		256.031	0.1894
256.109	0.1553		256.345	0.1897
256.423	0.1553		256.501	0.1897
256.737	0.1553		256.815	0.19
257.055	0.1553		257.129	0.1897
257.373	0.155		257.443	0.19
257.687	0.155		257.759	0.19
258	0.155		258.073	0.1904
258.314	0.155		258.386	0.1904
258.632	0.155		258.7	0.1904
258.946	0.155		259.013	0.1904
259.26	0.1547		259.327	0.1907
259.573	0.1547		259.641	0.1907
259.886	0.1547		259.955	0.1907
260.2	0.1547		260.268	0.1907
260.514	0.1544		260.587	0.1907
260.671	0.1547		260.901	0.191
261.146	0.1544		261.215	0.191
261.459	0.1544		261.531	0.1913
261.772	0.1544		261.845	0.1913
262.091	0.1544		262.16	0.1913
262.405	0.1541		262.473	0.1913
262.719	0.1541		262.787	0.1916
263.033	0.1541		263.101	0.1913
263.347	0.1541		263.415	0.1916
263.661	0.1541		263.73	0.1916
263.974	0.1541		264.043	0.1919
264.288	0.1538		264.357	0.1919
264.607	0.1538		264.671	0.1919
264.764	0.1538		264.985	0.1919
265.078	0.1535		265.299	0.1919
265.391	0.1538		265.613	0.1922
265.705	0.1535		265.926	0.1922
266.019	0.1535		266.24	0.1922
266.338	0.1535		266.554	0.1922
266.657	0.1535		266.711	0.1925
266.97	0.1535		267.186	0.1925
267.44	0.1531		267.501	0.1925
267.596	0.1531		267.814	0.1925
267.912	0.1531		268.128	0.1925
268.225	0.1531		268.442	0.1925
268.539	0.1528		268.756	0.1928
268.853	0.1531		269.069	0.1928
269.166	0.1528		269.382	0.1928
269.48	0.1528		269.696	0.1928
269.794	0.1528		270.01	0.1931
270.108	0.1525		270.323	0.1931
270.421	0.1525		270.637	0.1931
270.735	0.1528		270.797	0.1931
271.049	0.1525		271.111	0.1931
271.362	0.1525		271.426	0.1935
271.676	0.1522		271.74	0.1935
271.99	0.1522		272.054	0.1935
272.304	0.1522		272.368	0.1935
272.618	0.1522		272.682	0.1938
272.932	0.1522		272.996	0.1938
273.252	0.1522		273.31	0.1938
273.566	0.1519		273.623	0.1938
273.88	0.1519		273.937	0.1938
274.194	0.1519		274.251	0.1941
274.508	0.1519		274.564	0.1941
274.822	0.1519		274.878	0.1941
275.135	0.1519		275.195	0.1941
275.452	0.1516		275.509	0.1941
275.765	0.1516		275.823	0.1944
276.079	0.1516		276.136	0.1944
276.393	0.1516		276.45	0.1944
276.707	0.1516		276.768	0.1944
277.021	0.1516		277.081	0.1944
277.334	0.1513		277.395	0.1947
277.648	0.1513		277.709	0.1947
277.962	0.1513		278.022	0.1947
278.276	0.151		278.34	0.1947
278.433	0.151		278.654	0.1947
278.746	0.151		278.97	0.1947
279.063	0.151		279.284	0.1947
279.376	0.151		279.602	0.195
279.691	0.151		279.916	0.195
280.005	0.1507		280.229	0.195
280.319	0.1507		280.543	0.1953
280.633	0.1507		280.857	0.195
280.947	0.1507		281.17	0.1953
281.261	0.1507		281.484	0.1953
281.575	0.1504		281.798	0.1953
281.889	0.1504		282.112	0.1953
282.202	0.1504		282.426	0.1953
282.516	0.1504		282.74	0.1956
282.83	0.1504		283.053	0.1956
283.144	0.1504		283.367	0.1956
283.461	0.15		283.684	0.1956
283.779	0.15		283.998	0.1956
284.093	0.15		284.312	0.1959
284.406	0.15		284.626	0.1959
284.723	0.15		284.783	0.1959
285.037	0.1497		285.097	0.1959
285.351	0.1497		285.414	0.1959
285.675	0.1497		285.727	0.1959
285.988	0.1494		286.045	0.1959
286.301	0.1497		286.358	0.1962
286.615	0.1494		286.672	0.1962
286.929	0.1494		286.986	0.1962
287.243	0.1494		287.302	0.1962
287.557	0.1491		287.616	0.1962
287.87	0.1491		287.934	0.1962
288.184	0.1491		288.248	0.1966
288.502	0.1491		288.562	0.1966
288.816	0.1491		288.876	0.1966
289.129	0.1491		289.19	0.1966
289.444	0.1488		289.503	0.1966
289.758	0.1488		289.817	0.1969
290.071	0.1488		290.131	0.1969
290.384	0.1488		290.445	0.1969
290.698	0.1488		290.759	0.1969
291.012	0.1485		290.916	0.1969
291.326	0.1485		291.391	0.1969
291.483	0.1485		291.705	0.1969
291.796	0.1485		292.019	0.1969
292.11	0.1485		292.333	0.1972
292.423	0.1485		292.647	0.1972
292.737	0.1485		292.96	0.1972
293.055	0.1482		293.274	0.1972
293.369	0.1482		293.588	0.1972
293.684	0.1482		293.901	0.1975
293.999	0.1482		294.215	0.1975
294.312	0.1482		294.529	0.1975
294.625	0.1479		294.841	0.1975
294.939	0.1479		295.155	0.1975
295.252	0.1479		295.469	0.1975
295.566	0.1479		295.783	0.1978
295.88	0.1479		296.097	0.1978
296.194	0.1473		296.41	0.1978
296.508	0.1473		296.728	0.1978
296.822	0.1473		297.044	0.1978
297.135	0.1469		297.358	0.1978
297.449	0.1473		297.672	0.1978
297.606	0.1473		297.986	0.1981
298.081	0.1469		298.299	0.1981
298.394	0.1469		298.456	0.1981
298.708	0.1469		298.77	0.1981
299.021	0.1469		299.083	0.1981
299.335	0.1466		299.397	0.1981
299.649	0.1466		299.71	0.1984
299.962	0.1466		300.024	0.1984
300.276	0.1466		300.337	0.1984
300.59	0.1466		300.651	0.1984
300.903	0.1463		300.808	0.1984
301.218	0.1463		301.284	0.1984
301.531	0.1463		301.602	0.1987
301.845	0.1463		301.916	0.1987
302.163	0.146		302.23	0.1987
302.477	0.1463		302.543	0.1987
302.791	0.146		302.858	0.1987
303.105	0.146		303.177	0.199
303.419	0.146		303.491	0.1987
303.732	0.1457		303.804	0.199
304.046	0.1457		304.118	0.199
304.36	0.1457		304.432	0.199
304.674	0.1457		304.746	0.199
304.987	0.1457		305.06	0.199
305.301	0.1457		305.373	0.1993
305.615	0.1457		305.687	0.1993
305.929	0.1454		306.001	0.1993
306.085	0.1454		306.315	0.1993
306.399	0.1454		306.629	0.1993
306.712	0.1454		306.943	0.1993
307.027	0.1454		307.256	0.2
307.34	0.1451		307.57	0.2
307.654	0.1451		307.883	0.2
307.968	0.1451		308.197	0.2
308.282	0.1451		308.511	0.2
308.596	0.1451		308.825	0.2
308.909	0.1448		309.139	0.2
309.223	0.1448		309.456	0.2003
309.541	0.1448		309.77	0.2003
309.855	0.1448		310.084	0.2003
310.012	0.1448		310.397	0.2003
310.489	0.1445		310.711	0.2003
310.803	0.1445		311.025	0.2003
311.121	0.1445		311.338	0.2003
311.439	0.1445		311.652	0.2006
311.753	0.1442		311.966	0.2006
312.066	0.1442		312.28	0.2006
312.379	0.1442		312.593	0.2006
312.693	0.1442		312.755	0.2006
313.007	0.1442		313.068	0.2006
313.321	0.1438		313.225	0.2006
313.635	0.1438		313.699	0.2009
313.951	0.1438		314.021	0.2009
314.265	0.1438		314.334	0.2009
314.579	0.1438		314.648	0.2009
314.893	0.1438		314.961	0.2009
315.211	0.1435		315.118	0.2009
315.524	0.1435		315.592	0.2009
315.841	0.1435		315.906	0.2009
316.155	0.1435		316.224	0.2012
316.312	0.1435		316.538	0.2012
316.789	0.1432		316.852	0.2012
317.104	0.1432		317.166	0.2012
317.418	0.1432		317.484	0.2012
317.731	0.1432		317.798	0.2012
317.894	0.1432		318.117	0.2015
318.208	0.1432		318.431	0.2015
318.521	0.1429		318.744	0.2015
318.835	0.1429		319.059	0.2015
319.149	0.1429		319.373	0.2015
319.463	0.1429		319.688	0.2015
319.782	0.1429		320.002	0.2015
320.095	0.1429		320.316	0.2018
320.409	0.1426		320.63	0.2018
320.723	0.1426		320.944	0.2018
321.037	0.1426		321.258	0.2018
321.351	0.1423		321.571	0.2018
321.664	0.1423		321.885	0.2018
321.978	0.142		322.199	0.2018
322.135	0.142		322.516	0.2018
322.61	0.142		322.83	0.2021
322.924	0.142		323.143	0.2021
323.237	0.142		323.457	0.2021
323.551	0.142		323.771	0.2021
323.865	0.142		324.085	0.2021
324.181	0.1417		324.399	0.2024
324.495	0.142		324.556	0.2024
324.808	0.1417		324.869	0.2024
325.122	0.1417		325.184	0.2024
325.436	0.1417		325.497	0.2024
325.75	0.1414		325.811	0.2024
326.063	0.1414		326.125	0.2024
326.377	0.1414		326.438	0.2024
326.69	0.1414		326.752	0.2024
327.005	0.1414		327.065	0.2028
327.318	0.1414		327.222	0.2028
327.632	0.1411		327.696	0.2028
327.946	0.1411		328.01	0.2028
328.26	0.1411		328.324	0.2031
328.574	0.1411		328.638	0.2028
328.891	0.1411		328.951	0.2031
329.205	0.1411		329.269	0.2031
329.519	0.1407		329.583	0.2031
329.832	0.1407		329.896	0.2031
330.146	0.1407		330.213	0.2031
330.459	0.1407		330.526	0.2034
330.774	0.1407		330.84	0.2034
331.088	0.1404		331.154	0.2034
331.402	0.1404		331.468	0.2034
331.716	0.1404		331.782	0.2034
332.03	0.1404		332.095	0.2034
332.343	0.1404		332.409	0.2034
332.5	0.1404		332.722	0.2037
332.814	0.1401		333.036	0.2037
333.128	0.1401		333.351	0.2037
333.442	0.1401		333.663	0.2037
333.755	0.1401		333.975	0.2037
334.069	0.1401		334.289	0.204
334.383	0.1401		334.602	0.2037
334.697	0.1398		334.919	0.204
335.015	0.1398		335.233	0.204
335.329	0.1398		335.547	0.204
335.643	0.1395		335.861	0.204
335.956	0.1395		336.175	0.204
336.274	0.1395		336.488	0.204
336.587	0.1395		336.802	0.2043
336.899	0.1395		337.116	0.204
337.216	0.1395		337.43	0.2043
337.529	0.1392		337.744	0.2043
337.843	0.1395		338.057	0.2043
338.157	0.1392		338.371	0.2043
338.471	0.1392		338.689	0.2043
338.785	0.1392		339.002	0.2043
339.103	0.1389		339.315	0.2046
339.417	0.1389		339.472	0.2046
339.731	0.1389		339.789	0.2046
340.045	0.1389		340.103	0.2046
340.362	0.1389		340.422	0.2046
340.676	0.1389		340.74	0.2046
340.989	0.1386		341.054	0.2046
341.303	0.1386		341.368	0.2049
341.617	0.1386		341.683	0.2049
341.934	0.1386		341.997	0.2046
342.248	0.1386		342.315	0.2049
342.562	0.1383		342.628	0.2049
342.876	0.1383		342.942	0.2049
343.189	0.1383		343.261	0.2049
343.503	0.1383		343.574	0.2049
343.817	0.1383		343.888	0.2052
344.13	0.138		344.202	0.2052
344.449	0.138		344.516	0.2052
344.763	0.138		344.83	0.2052
345.076	0.138		345.146	0.2052
345.39	0.138		345.46	0.2052
345.704	0.138		345.774	0.2052
345.861	0.138		346.088	0.2052
346.175	0.1376		346.402	0.2055
346.489	0.1376		346.716	0.2055
346.802	0.1376		347.029	0.2055
346.959	0.1376		347.343	0.2055
347.433	0.1376		347.656	0.2055
347.747	0.1376		347.974	0.2055
348.061	0.1373		348.287	0.2059
348.375	0.1373		348.601	0.2059
348.689	0.1373		348.92	0.2059
349.002	0.1373		349.233	0.2059
349.316	0.1373		349.547	0.2059
349.631	0.1373		349.861	0.2059
349.945	0.137		350.179	0.2062
350.259	0.1373		350.493	0.2062
350.573	0.137		350.806	0.2062
350.886	0.137		351.12	0.2062
351.2	0.137		351.276	0.2062
351.515	0.1367		351.594	0.2062
351.829	0.1367		351.907	0.2062
352.142	0.137		352.221	0.2065
352.457	0.1367		352.535	0.2065
352.77	0.1367		352.849	0.2065
353.084	0.1367		353.163	0.2065
353.401	0.1364		353.476	0.2065
353.716	0.1364		353.79	0.2065
354.029	0.1364		354.104	0.2065
354.343	0.1364		354.418	0.2065
354.661	0.1364		354.732	0.2068
354.975	0.1364		355.046	0.2068
355.297	0.1364		355.36	0.2068
355.611	0.1364		355.674	0.2068
355.925	0.1361		355.988	0.2068
356.238	0.1361		356.301	0.2068
356.554	0.1361		356.615	0.2071
356.868	0.1361		356.929	0.2068
357.182	0.1361		357.242	0.2071
357.496	0.1358		357.556	0.2071
357.81	0.1358		357.87	0.2071
358.123	0.1358		358.186	0.2071
358.439	0.1358		358.5	0.2071
358.757	0.1358		358.814	0.2074
359.07	0.1358		359.128	0.2074
359.227	0.1355		359.442	0.2074
359.541	0.1355		359.755	0.2074
359.858	0.1355		360.069	0.2074
360.172	0.1355		360.383	0.2074
360.485	0.1355		360.701	0.2077
360.799	0.1355		361.015	0.2077
361.113	0.1355		361.329	0.2074
361.426	0.1352		361.643	0.2077
361.745	0.1352		361.956	0.2077
362.059	0.1352		362.271	0.2077
362.372	0.1352		362.585	0.2077
362.686	0.1352		362.898	0.2077
363	0.1352		363.212	0.208
363.313	0.1352		363.526	0.208
363.63	0.1349		363.844	0.208
363.944	0.1349		364.158	0.2077
364.258	0.1349		364.471	0.208
364.572	0.1349		364.785	0.208
364.89	0.1349		365.099	0.208
365.204	0.1349		365.26	0.208
365.518	0.1349		365.573	0.208
365.831	0.1349		365.887	0.2083
366.145	0.1342		366.201	0.2083
366.459	0.1342		366.517	0.2083
366.774	0.1342		366.83	0.2083
367.087	0.1342		367.145	0.2083
367.401	0.1342		367.458	0.2083
367.715	0.1342		367.772	0.2083
368.029	0.1339		368.086	0.2086
368.346	0.1339		368.399	0.2086
368.66	0.1339		368.713	0.2086
368.973	0.1339		369.027	0.2086
369.286	0.1339		369.34	0.2086
369.6	0.1339		369.655	0.2086
369.914	0.1339		369.968	0.2086
370.228	0.1336		370.282	0.2086
370.542	0.1336		370.596	0.209
370.856	0.1336		370.909	0.209
371.17	0.1336		371.223	0.209
371.483	0.1336		371.537	0.209
371.797	0.1336		371.851	0.209
372.117	0.1336		372.172	0.209
372.43	0.1333		372.486	0.2093
372.744	0.1333		372.8	0.2093
372.9	0.1333		373.114	0.2093
373.214	0.1333		373.433	0.2093
373.528	0.1333		373.75	0.2093
373.842	0.1333		374.064	0.2093
374.155	0.1333		374.378	0.2093
374.469	0.1333		374.691	0.2093
374.782	0.1333		375.005	0.2096
375.096	0.1333		375.319	0.2096
375.41	0.133		375.476	0.2096
375.724	0.133		375.951	0.2096
376.037	0.133		376.265	0.2096
376.351	0.133		376.579	0.2099
376.665	0.133		376.893	0.2099
376.978	0.133		377.206	0.2099
377.135	0.133		377.52	0.2099
377.61	0.1327		377.834	0.2099
377.924	0.1327		378.148	0.2099
378.237	0.1327		378.462	0.2099
378.551	0.1327		378.619	0.2099
378.865	0.1327		378.933	0.2099
379.179	0.1327		379.247	0.2102
379.493	0.1327		379.561	0.2102
379.807	0.1327		379.874	0.2102
380.122	0.1327		380.188	0.2102
380.435	0.1324		380.345	0.2102
380.749	0.1324		380.82	0.2102
381.063	0.1324		381.134	0.2105
381.377	0.1324		381.448	0.2105
381.695	0.1324		381.761	0.2105
382.008	0.1324		382.075	0.2105
382.321	0.1324		382.388	0.2105
382.634	0.1324		382.702	0.2105
382.948	0.1324		383.016	0.2108
383.262	0.1321		383.33	0.2108
383.576	0.1321		383.643	0.2105
383.892	0.1321		383.957	0.2108
384.206	0.1321		384.27	0.2108
384.363	0.1321		384.584	0.2108
384.839	0.1321		384.898	0.2108
385.156	0.1321		385.212	0.2108
385.471	0.1318		385.526	0.2111
385.784	0.1321		385.845	0.2111
386.098	0.1318		386.158	0.2111
386.412	0.1318		386.472	0.2111
386.726	0.1318		386.786	0.2111
386.883	0.1318		387.099	0.2111
387.197	0.1318		387.413	0.2114
387.511	0.1318		387.727	0.2111
387.824	0.1318		388.046	0.2114
388.138	0.1318		388.359	0.2114
388.456	0.1318		388.673	0.2114
388.77	0.1314		388.987	0.2114
389.084	0.1314		389.301	0.2114
389.398	0.1314		389.615	0.2114
389.715	0.1314		389.929	0.2114
390.029	0.1314		390.243	0.2114
390.343	0.1314		390.557	0.2117
390.657	0.1314		390.871	0.2117
390.971	0.1314		391.189	0.2117
391.285	0.1314		391.503	0.2117
391.599	0.1314		391.817	0.2117
391.913	0.1314		392.13	0.2117
392.226	0.1311		392.444	0.2117
392.541	0.1311		392.601	0.2117
392.854	0.1311		392.919	0.2121
393.167	0.1311		393.233	0.2121
393.481	0.1311		393.547	0.2121
393.795	0.1311		393.861	0.2121
394.108	0.1311		394.174	0.2121
394.421	0.1311		394.489	0.2121
394.74	0.1311		394.802	0.2121
395.054	0.1308		395.116	0.2121
395.368	0.1311		395.43	0.2124
395.682	0.1308		395.744	0.2124
395.996	0.1308		396.058	0.2124
396.31	0.1308		396.372	0.2124
396.624	0.1308		396.685	0.2124
396.94	0.1308		396.999	0.2124
397.258	0.1308		397.313	0.2124
397.572	0.1308		397.627	0.213
397.886	0.1308		397.941	0.213
398.2	0.1308		398.255	0.213
398.518	0.1308		398.568	0.213
398.832	0.1308		398.887	0.213
399.146	0.1308		399.2	0.213
399.459	0.1308		399.514	0.213
399.773	0.1308		399.671	0.213
399.929	0.1308		400.145	0.2133
400.243	0.1308		400.459	0.2133
400.559	0.1305		400.773	0.2133
400.873	0.1305		401.086	0.2133
401.187	0.1305		401.4	0.2133
401.501	0.1305		401.713	0.2133
401.815	0.1305		402.027	0.2136
402.128	0.1305		402.341	0.2133
402.442	0.1305		402.655	0.2136
402.755	0.1305		402.969	0.2136
403.074	0.1305		403.283	0.2136
403.388	0.1305		403.597	0.2136
403.702	0.1305		403.912	0.2136
404.016	0.1305		404.226	0.2136
404.328	0.1302		404.54	0.2139
404.642	0.1302		404.854	0.2139
404.956	0.1302		405.168	0.2139
405.27	0.1302		405.486	0.2139
405.583	0.1302		405.8	0.2139
405.897	0.1302		406.114	0.2139
406.21	0.1302		406.427	0.2139
406.524	0.1302		406.741	0.2139
406.837	0.1302		406.898	0.2142
407.151	0.1302		407.215	0.2142
407.465	0.1302		407.529	0.2142
407.778	0.1302		407.843	0.2142
408.095	0.1302		408.157	0.2142
408.409	0.1302		408.471	0.2142
408.723	0.1299		408.785	0.2142
409.037	0.1302		409.103	0.2145
409.193	0.1302		409.417	0.2145
409.668	0.1299		409.731	0.2145
409.981	0.1299		410.045	0.2145
410.295	0.1299		410.362	0.2145
410.609	0.1299		410.676	0.2145
410.924	0.1299		410.99	0.2145
411.237	0.1299		411.309	0.2148
411.55	0.1299		411.627	0.2148
411.864	0.1299		411.94	0.2145
412.178	0.1299		412.258	0.2148
412.495	0.1296		412.572	0.2148
412.807	0.1296		412.886	0.2148
413.119	0.1299		413.199	0.2148
413.433	0.1296		413.513	0.2148
413.746	0.1296		413.827	0.2148
414.063	0.1296		414.143	0.2148
414.22	0.1296		414.457	0.2152
414.536	0.1299		414.771	0.2152
414.849	0.1296		415.084	0.2152
415.164	0.1296		415.398	0.2152
415.477	0.1296		415.715	0.2152
415.791	0.1296		416.029	0.2152
416.11	0.1296		416.343	0.2152
416.424	0.1296		416.5	0.2152
416.739	0.1296		416.978	0.2152
417.053	0.1296		417.292	0.2155
417.366	0.1296		417.606	0.2155
417.68	0.1296		417.923	0.2155
417.997	0.1296		418.237	0.2155
418.311	0.1296		418.551	0.2155
418.625	0.1293		418.865	0.2158
418.939	0.1296		419.026	0.2158
419.252	0.1296		419.34	0.2158
419.566	0.1296		419.654	0.2158
419.879	0.1293		419.967	0.2158
420.192	0.1293		420.282	0.2158
420.506	0.1293		420.595	0.2158
420.82	0.1293		420.909	0.2161
421.134	0.1293		421.223	0.2158
421.451	0.1293		421.537	0.2161
421.768	0.1293		421.851	0.2161
422.081	0.1293		422.169	0.2161
422.395	0.1293		422.483	0.2161
422.709	0.1293		422.796	0.2161
423.023	0.1293		423.11	0.2161
423.336	0.1293		423.424	0.2164
423.649	0.1293		423.738	0.2164
423.963	0.1293		424.056	0.2164
424.276	0.1293		424.378	0.2164
424.589	0.1293		424.691	0.2164
424.903	0.1293		425.005	0.2164
425.216	0.1293		425.319	0.2167
425.53	0.1293		425.632	0.2167
425.843	0.1293		425.946	0.2167
426.157	0.1293		426.26	0.2167
426.47	0.1293		426.573	0.2167
426.784	0.1293		426.887	0.2167
427.098	0.1293		427.2	0.217
427.412	0.129		427.514	0.2167
427.725	0.129		427.828	0.217
428.04	0.1293		428.142	0.217
428.197	0.1293		428.455	0.217
428.515	0.129		428.768	0.217
428.828	0.129		429.083	0.217
429.142	0.129		429.397	0.217
429.456	0.129		429.711	0.2173
429.77	0.129		430.025	0.2173
430.083	0.129		430.338	0.2173
430.397	0.129		430.652	0.2173
430.71	0.129		430.965	0.2173
431.024	0.129		431.279	0.2173
431.341	0.129		431.593	0.2176
431.654	0.129		431.907	0.2173
431.968	0.129		432.064	0.2176
432.281	0.129		432.539	0.2176
432.595	0.129		432.696	0.2176
432.909	0.129		433.009	0.2176
433.222	0.129		433.323	0.2176
433.536	0.129		433.637	0.2176
433.849	0.129		433.951	0.2176
434.167	0.129		434.265	0.2179
434.48	0.129		434.578	0.2176
434.794	0.129		434.892	0.2176
435.112	0.129		435.36	0.2179
435.425	0.129		435.517	0.2179
435.739	0.129		435.984	0.2179
436.052	0.1287		436.141	0.2179
436.37	0.129		436.298	0.2179
436.692	0.1287		436.772	0.2183
437.005	0.129		437.089	0.2179
437.319	0.1287		437.402	0.2179
437.633	0.1287		437.716	0.2183
437.947	0.129		438.03	0.2183
438.26	0.1287		438.343	0.2183
438.573	0.1287		438.657	0.2183
438.886	0.1287		438.971	0.2183
439.199	0.1287		439.284	0.2183
439.513	0.1287		439.598	0.2183
439.826	0.1287		439.912	0.2183
440.14	0.1287		440.225	0.2186
440.458	0.1287		440.539	0.2186
440.772	0.1287		440.852	0.2186
441.086	0.1287		441.166	0.2186
441.404	0.1287		441.48	0.2186
441.561	0.1287		441.794	0.2189
441.875	0.1287		442.108	0.2189
442.193	0.1287		442.421	0.2189
442.511	0.1287		442.736	0.2189
442.825	0.1287		443.05	0.2189
443.139	0.1287		443.363	0.2189
443.453	0.1287		443.676	0.2189
443.767	0.1287		443.994	0.2189
444.081	0.1287		444.308	0.2189
444.395	0.1287		444.622	0.2192
444.709	0.1287		444.937	0.2192
445.023	0.1287		445.251	0.2192
445.336	0.1287		445.57	0.2192
445.649	0.1287		445.884	0.2192
445.963	0.1283		446.198	0.2192
446.279	0.1287		446.511	0.2192
446.593	0.1283		446.825	0.2192
446.906	0.1287		447.139	0.2195
447.22	0.1287		447.452	0.2195
447.534	0.1287		447.609	0.2195
447.848	0.1287		447.927	0.2195
448.165	0.1283		448.24	0.2195
448.478	0.1287		448.558	0.2195
448.795	0.1283		448.872	0.2198
449.109	0.1283		449.186	0.2195
449.423	0.1287		449.5	0.2198
449.737	0.1283		449.815	0.2198
450.051	0.1283		450.13	0.2198
450.364	0.1283		450.444	0.2198
450.681	0.1283		450.758	0.2198
450.995	0.1283		451.072	0.2201
451.308	0.1283		451.385	0.2201
451.625	0.1283		451.699	0.2198
451.938	0.1283		452.013	0.2201
452.251	0.1283		452.327	0.2201
452.565	0.1283		452.641	0.2201
452.879	0.1283		452.955	0.2201
453.193	0.1283		453.269	0.2201
453.506	0.1283		453.583	0.2201
453.821	0.1283		453.897	0.2204
454.135	0.1283		454.21	0.2201
454.449	0.1283		454.524	0.2204
454.763	0.1283		454.838	0.2204
455.076	0.1283		455.152	0.2204
455.39	0.1283		455.466	0.2207
455.547	0.1283		455.779	0.2207
455.861	0.1283		456.093	0.2204
456.175	0.1283		456.407	0.2207
456.488	0.1283		456.721	0.2207
456.802	0.1283		457.034	0.2207
457.116	0.1283		457.348	0.2207
457.43	0.1283		457.662	0.2207
457.743	0.1283		457.976	0.221
458.058	0.1283		458.29	0.221
458.372	0.1283		458.609	0.221
458.69	0.1283		458.923	0.221
459.004	0.128		459.237	0.221
459.318	0.1283		459.551	0.221
459.631	0.128		459.865	0.221
459.944	0.128		460.179	0.221
460.258	0.1283		460.498	0.2214
460.572	0.128		460.498	0.2214
460.885	0.128		460.976	0.2214
461.2	0.128		461.289	0.2214
461.517	0.128		461.603	0.2214
461.831	0.128		461.916	0.2214
462.145	0.128		462.23	0.2214
462.458	0.128		462.547	0.2214
462.772	0.128		462.86	0.2217
463.086	0.128		463.175	0.2214
463.401	0.128		463.488	0.2217
463.714	0.128		463.802	0.2217
464.028	0.128		464.116	0.2217
464.342	0.128		464.43	0.2217
464.656	0.128		464.743	0.222
464.97	0.128		465.057	0.2217
465.283	0.128		465.37	0.222
465.597	0.128		465.684	0.222
465.91	0.128		465.998	0.222
466.222	0.128		466.313	0.222
466.536	0.128		466.627	0.222
466.85	0.128		466.94	0.222
467.167	0.128		467.254	0.222
467.48	0.1277		467.568	0.222
467.794	0.128		467.882	0.2223
468.108	0.1277		468.195	0.2223
468.421	0.1277		468.51	0.2223
468.735	0.1277		468.823	0.2223
469.053	0.1277		469.137	0.2223
469.366	0.1277		469.451	0.2223
469.679	0.128		469.765	0.2226
469.993	0.1277		470.079	0.2226
470.306	0.1277		470.392	0.2226
470.463	0.1277		470.711	0.2226
470.781	0.1277		471.025	0.2226
471.096	0.1277		471.338	0.2229
471.41	0.1277		471.652	0.2226
471.723	0.1277		471.968	0.2226
472.037	0.1277		472.281	0.2229
472.351	0.1277		472.598	0.2229
472.665	0.1277		472.912	0.2229
472.978	0.1277		473.226	0.2229
473.292	0.1277		473.541	0.2232
473.605	0.1277		473.854	0.2229
473.919	0.1277		474.171	0.2232
474.233	0.1277		474.485	0.2232
474.55	0.1277		474.799	0.2232
474.864	0.1277		474.956	0.2232
475.178	0.1277		475.27	0.2232
475.492	0.1277		475.588	0.2232
475.806	0.1277		475.906	0.2235
476.12	0.1277		476.219	0.2235
476.434	0.1277		476.533	0.2235
476.747	0.1277		476.846	0.2235
477.062	0.1277		477.16	0.2235
477.376	0.1277		477.473	0.2235
477.689	0.1277		477.787	0.2235
478.003	0.1277		478.101	0.2238
478.317	0.1277		478.415	0.2235
478.631	0.1277		478.729	0.2238
478.944	0.1274		479.043	0.2238
479.259	0.1274		479.357	0.2238
479.572	0.1277		479.67	0.2241
479.887	0.1274		479.984	0.2238
480.201	0.1274		480.298	0.2241
480.515	0.1277		480.612	0.2241
480.829	0.1274		480.926	0.2241
481.143	0.1277		481.24	0.2241
481.457	0.1274		481.554	0.2241
481.771	0.1274		481.868	0.2241
482.085	0.1274		482.182	0.2245
482.398	0.1274		482.496	0.2241
482.713	0.1274		482.81	0.2245
483.031	0.1274		483.123	0.2245
483.345	0.1274		483.437	0.2245
483.659	0.1274		483.75	0.2245
483.659	0.1274		484.064	0.2245
484.139	0.1274		484.378	0.2245
484.453	0.1274		484.696	0.2245
484.767	0.1274		485.01	0.2245
485.085	0.1274		485.323	0.2248
485.4	0.1274		485.637	0.2248
485.713	0.1274		485.951	0.2248
486.028	0.1274		486.265	0.2248
486.345	0.1274		486.579	0.2248
486.658	0.1274		486.893	0.2251
486.971	0.1274		487.207	0.2248
487.284	0.1274		487.52	0.2248
487.605	0.1274		487.835	0.2251
487.919	0.1274		488.152	0.2251
488.233	0.1274		488.466	0.2251
488.55	0.1274		488.78	0.2251
488.863	0.1274		489.094	0.2251
489.177	0.1274		489.251	0.2254
489.494	0.1274		489.565	0.2254
489.808	0.1274		489.878	0.2254
490.122	0.1274		490.192	0.2254
490.436	0.1274		490.506	0.2254
490.75	0.1274		490.662	0.2254
491.064	0.1271		491.137	0.2254
491.378	0.1274		491.452	0.226
491.692	0.1274		491.765	0.226
492.006	0.1271		492.079	0.226
492.32	0.1271		492.393	0.226
492.634	0.1271		492.707	0.226
492.948	0.1271		493.021	0.226
493.263	0.1271		493.335	0.2263
493.577	0.1271		493.649	0.2263
493.895	0.1271		493.962	0.2263
494.208	0.1274		494.276	0.2263
494.521	0.1271		494.59	0.2263
494.678	0.1271		494.904	0.2263
495.155	0.1271		495.218	0.2263
495.469	0.1271		495.532	0.2266
495.783	0.1271		495.846	0.2266
495.783	0.1271		496.159	0.2266
496.258	0.1271		496.321	0.2266
496.572	0.1271		496.801	0.2266
496.885	0.1271		497.114	0.2269
497.199	0.1271		497.433	0.2266
497.517	0.1271		497.747	0.2269
497.831	0.1271		498.061	0.2269
498.145	0.1271		498.38	0.2269
498.458	0.1271		498.694	0.2269
498.772	0.1271		499.007	0.2269
499.086	0.1271		499.321	0.2269
499.4	0.1271		499.636	0.2272
499.714	0.1271		499.949	0.2272
500.027	0.1271		500.262	0.2272
500.341	0.1271		500.577	0.2272
500.66	0.1271		500.892	0.2272
500.973	0.1271		501.211	0.2276
501.287	0.1271		501.524	0.2276
501.601	0.1271		501.681	0.2276
501.915	0.1271		501.995	0.2276
502.228	0.1271		502.312	0.2276
502.544	0.1271		502.626	0.2276
502.701	0.1271		502.94	0.2276
503.175	0.1271		503.254	0.2276
503.49	0.1271		503.572	0.2276
503.803	0.1268		503.887	0.2279
504.116	0.1271		504.201	0.2279
504.433	0.1271		504.515	0.2279
504.746	0.1271		504.828	0.2279
505.06	0.1271		505.142	0.2279
505.374	0.1268		505.456	0.2282
505.688	0.1268		505.771	0.2282
506.001	0.1271		506.086	0.2282
506.315	0.1268		506.4	0.2282
506.629	0.1268		506.714	0.2282
506.943	0.1271		507.028	0.2282
507.1	0.1271		507.342	0.2282
507.575	0.1268		507.656	0.2282
507.887	0.1268		507.969	0.2285
508.2	0.1268		508.283	0.2285
508.514	0.1268		508.597	0.2285
508.827	0.1268		508.915	0.2285
509.141	0.1268		509.229	0.2285
509.454	0.1268		509.543	0.2285
509.611	0.1268		509.857	0.2285
509.924	0.1268		510.174	0.2288
510.237	0.1268		510.488	0.2288
510.55	0.1268		510.802	0.2288
510.864	0.1268		511.116	0.2288
511.177	0.1268		511.438	0.2288
511.491	0.1268		511.752	0.2288
511.805	0.1268		512.066	0.2288
512.119	0.1268		512.38	0.2288
512.432	0.1268		512.693	0.2291
512.746	0.1268		513.007	0.2291
513.06	0.1268		513.321	0.2291
513.374	0.1268		513.639	0.2291
513.687	0.1268		513.953	0.2291
514	0.1268		514.266	0.2291
514.317	0.1268		514.423	0.2294
514.633	0.1265		514.736	0.2294
514.947	0.1268		515.049	0.2294
515.26	0.1268		515.363	0.2294
515.574	0.1268		515.677	0.2294
515.891	0.1268		515.991	0.2294
516.204	0.1265		516.305	0.2294
516.518	0.1268		516.62	0.2297
516.832	0.1268		516.933	0.2297
517.146	0.1268		517.247	0.2297
517.46	0.1265		517.561	0.2297
517.774	0.1268		517.875	0.2297
518.086	0.1268		518.189	0.2297
518.4	0.1268		518.502	0.2297
518.713	0.1265		518.816	0.2297
519.026	0.1265		519.13	0.2297
519.339	0.1268		519.444	0.23
519.661	0.1268		519.758	0.23
519.975	0.1268		520.073	0.23
520.288	0.1265		520.387	0.2303
520.602	0.1268		520.701	0.23
520.916	0.1265		521.019	0.2303
521.23	0.1265		521.334	0.23
521.551	0.1268		521.647	0.2303
521.865	0.1265		521.961	0.2303
522.178	0.1268		522.276	0.2303
522.491	0.1265		522.589	0.2303
522.805	0.1265		522.903	0.2307
522.962	0.1265		523.217	0.2307
523.281	0.1265		523.531	0.2307
523.595	0.1265		523.85	0.2307
523.909	0.1265		524.163	0.2307
524.222	0.1265		524.477	0.2307
524.536	0.1265		524.794	0.2307
524.849	0.1265		525.108	0.231
525.163	0.1265		525.422	0.231
525.478	0.1265		525.736	0.231
525.792	0.1265		526.05	0.231
526.105	0.1265		526.364	0.231
526.419	0.1265		526.521	0.231
526.733	0.1265		526.999	0.2313
527.052	0.1265		527.312	0.2313
527.371	0.1265		527.627	0.2313
527.685	0.1265		527.783	0.2313
527.998	0.1265		528.097	0.2313
528.312	0.1265		528.411	0.2313
528.63	0.1265		528.725	0.2313
528.944	0.1265		529.038	0.2316
529.257	0.1265		529.352	0.2316
529.57	0.1265		529.666	0.2316
529.884	0.1262		529.98	0.2316
530.198	0.1265		530.294	0.2316
530.512	0.1265		530.608	0.2316
530.826	0.1265		530.922	0.2319
531.14	0.1262		531.237	0.2319
531.454	0.1262		531.55	0.2319
531.768	0.1265		531.864	0.2319
532.087	0.1262		532.178	0.2319
532.4	0.1262		532.492	0.2319
532.714	0.1262		532.806	0.2319
533.027	0.1262		533.12	0.2322
533.341	0.1262		533.439	0.2322
533.654	0.1262		533.753	0.2322
533.968	0.1262		534.066	0.2322
534.282	0.1262		534.38	0.2322
534.596	0.1262		534.694	0.2325
534.91	0.1262		535.008	0.2322
535.223	0.1262		535.321	0.2325
535.537	0.1262		535.635	0.2325
535.851	0.1262		535.949	0.2325
536.164	0.1262		536.262	0.2325
536.478	0.1262		536.576	0.2325
536.635	0.1262		536.89	0.2328
536.949	0.1262		537.202	0.2328
537.262	0.1262		537.513	0.2328
537.575	0.1262		537.825	0.2328
537.889	0.1262		538.138	0.2328
538.203	0.1262		538.452	0.2328
538.516	0.1259		538.766	0.2331
538.83	0.1262		539.085	0.2328
539.144	0.1262		539.402	0.2331
539.457	0.1262		539.719	0.2331
539.771	0.1259		540.032	0.2331
540.085	0.1259		540.346	0.2331
540.552	0.1262		540.659	0.2331
540.708	0.1262		540.978	0.2331
541.024	0.1259		541.291	0.2334
541.338	0.1259		541.605	0.2334
541.651	0.1262		541.919	0.2334
541.965	0.1259		542.233	0.2334
542.279	0.1259		542.389	0.2334
542.593	0.1259		542.703	0.2334
542.907	0.1259		543.017	0.2338
543.22	0.1259		543.331	0.2338
543.533	0.1259		543.644	0.2338
543.847	0.1259		543.958	0.2338
544.166	0.1259		544.272	0.2338
544.479	0.1259		544.586	0.2338
544.792	0.1259		544.901	0.2341
545.106	0.1259		545.058	0.2341
545.42	0.1259		545.538	0.2341
545.733	0.1259		545.851	0.2341
546.047	0.1259		546.165	0.2344
546.364	0.1259		546.479	0.2341
546.678	0.1259		546.793	0.2344
546.992	0.1259		547.112	0.2344
547.31	0.1259		547.425	0.2344
547.628	0.1259		547.739	0.2344
547.942	0.1259		548.053	0.2344
548.255	0.1259		548.366	0.2347
548.569	0.1259		548.68	0.2347
548.887	0.1259		548.994	0.2347
549.201	0.1259		549.307	0.2347
549.515	0.1259		549.627	0.2347
549.829	0.1259		549.94	0.2347
550.143	0.1259		550.254	0.235
550.456	0.1259		550.567	0.235
550.613	0.1259		550.881	0.235
550.927	0.1259		551.202	0.235
551.241	0.1256		551.516	0.235
551.555	0.1259		551.829	0.235
551.868	0.1259		552.146	0.235
552.182	0.1259		552.459	0.2353
552.496	0.1259		552.773	0.2353
552.81	0.1256		553.088	0.2353
553.124	0.1259		553.402	0.2353
553.44	0.1256		553.716	0.2353
553.753	0.1256		554.03	0.2353
554.071	0.1259		554.343	0.2353
554.384	0.1256		554.657	0.2353
554.698	0.1256		554.971	0.2356
555.012	0.1256		555.284	0.2356
555.326	0.1256		555.441	0.2356
555.64	0.1256		555.755	0.2356
555.953	0.1256		556.068	0.2356
556.111	0.1256		556.382	0.2356
556.428	0.1256		556.696	0.2359
556.902	0.1256		557.01	0.2359
557.216	0.1256		557.328	0.2359
557.53	0.1256		557.646	0.2359
557.843	0.1256		557.96	0.2359
558.157	0.1256		558.273	0.2359
558.471	0.1256		558.587	0.2359
558.785	0.1256		558.901	0.2359
559.098	0.1256		559.218	0.2362
559.411	0.1256		559.536	0.2362
559.73	0.1256		559.85	0.2362
560.044	0.1256		560.164	0.2362
560.358	0.1256		560.476	0.2362
560.671	0.1256		560.79	0.2362
560.984	0.1256		561.104	0.2365
561.301	0.1256		561.418	0.2365
561.614	0.1256		561.731	0.2365
561.929	0.1256		562.045	0.2365
562.242	0.1256		562.359	0.2365
562.556	0.1256		562.672	0.2365
562.869	0.1256		562.986	0.2365
563.183	0.1256		563.299	0.2369
563.497	0.1256		563.613	0.2365
563.81	0.1256		563.926	0.2369
564.125	0.1256		564.24	0.2369
564.438	0.1256		564.554	0.2369
564.751	0.1256		564.873	0.2372
564.908	0.1256		565.186	0.2372
565.222	0.1256		565.5	0.2372
565.536	0.1252		565.814	0.2372
565.85	0.1256		566.128	0.2372
566.163	0.1256		566.442	0.2372
566.477	0.1252		566.756	0.2372
566.79	0.1256		567.07	0.2372
567.104	0.1256		567.384	0.2372
567.421	0.1252		567.697	0.2375
567.734	0.1256		568.011	0.2375
568.048	0.1252		568.325	0.2375
568.366	0.1252		568.639	0.2375
568.679	0.1252		568.952	0.2375
568.994	0.1256		569.266	0.2375
569.308	0.1252		569.424	0.2375
569.622	0.1252		569.746	0.2375
569.935	0.1252		570.059	0.2378
570.249	0.1252		570.373	0.2378
570.566	0.1252		570.687	0.2378
570.88	0.1252		571.001	0.2378
571.194	0.1252		571.32	0.2381
571.507	0.1252		571.633	0.2378
571.826	0.1252		571.947	0.2381
572.143	0.1252		572.261	0.2381
572.457	0.1252		572.575	0.2381
572.614	0.1252		572.889	0.2381
573.091	0.1252		573.203	0.2381
573.405	0.1252		573.517	0.2381
573.718	0.1252		573.831	0.2384
574.037	0.1252		574.145	0.2384
574.351	0.1252		574.458	0.2384
574.664	0.1252		574.772	0.2384
574.978	0.1252		575.087	0.2384
575.292	0.1252		575.4	0.2384
575.605	0.1252		575.714	0.2384
575.919	0.1252		576.028	0.2384
576.232	0.1252		576.346	0.239
576.546	0.1252		576.66	0.2384
576.86	0.1252		576.974	0.239
577.176	0.1252		577.292	0.239
577.49	0.1252		577.606	0.239
577.803	0.1252		577.922	0.239
577.96	0.1252		578.236	0.2393
578.273	0.1252		578.55	0.239
578.587	0.1252		578.863	0.2393
578.901	0.1252		579.177	0.2393
579.215	0.1252		579.499	0.2393
579.528	0.1252		579.812	0.2393
579.844	0.1249		580.126	0.2393
580.158	0.1249		580.439	0.2393
580.477	0.1252		580.753	0.2396
580.795	0.1249		581.066	0.2393
581.109	0.1249		581.38	0.2396
581.427	0.1249		581.694	0.2396
581.74	0.1249		581.694	0.2396
582.054	0.1249		582.167	0.2396
582.367	0.1249		582.481	0.2396
582.68	0.1249		582.794	0.2396
582.994	0.1249		583.108	0.2396
583.308	0.1249		583.422	0.24
583.621	0.1249		583.735	0.24
583.934	0.1249		584.049	0.24
584.25	0.1249		584.362	0.24
584.563	0.1249		584.675	0.24
584.877	0.1249		584.989	0.24
585.19	0.1249		585.303	0.24
585.504	0.1249		585.616	0.2403
585.818	0.1249		585.93	0.2403
586.132	0.1249		586.243	0.2403
586.445	0.1249		586.557	0.2403
586.759	0.1249		586.87	0.2403
587.073	0.1249		587.184	0.2403
587.387	0.1246		587.498	0.2406
587.701	0.1246		587.812	0.2406
588.017	0.1246		588.126	0.2406
588.331	0.1249		588.44	0.2406
588.645	0.1246		588.754	0.2406
588.958	0.1246		589.072	0.2406
589.273	0.1249		589.385	0.2406
589.586	0.1246		589.699	0.2409
589.903	0.1246		590.017	0.2409
590.216	0.1246		590.331	0.2409
590.531	0.1246		590.65	0.2409
590.845	0.1246		590.963	0.2409
591.158	0.1246		591.276	0.2409
591.472	0.1246		591.588	0.2412
591.785	0.1246		591.901	0.2412
591.942	0.1246		592.214	0.2412
592.256	0.1246		592.527	0.2412
592.57	0.1246		592.841	0.2412
592.887	0.1246		593.155	0.2412
593.201	0.1246		593.468	0.2412
593.519	0.1246		593.625	0.2412
593.833	0.1246		594.099	0.2415
594.146	0.1246		594.413	0.2415
594.462	0.1246		594.726	0.2415
594.775	0.1246		595.04	0.2415
595.094	0.1246		595.353	0.2415
595.408	0.1246		595.667	0.2415
595.721	0.1246		595.98	0.2418
596.034	0.1246		596.137	0.2418
596.348	0.1246		596.454	0.2418
596.661	0.1246		596.768	0.2418
596.975	0.1246		597.082	0.2418
597.289	0.1246		597.399	0.2418
597.603	0.1246		597.713	0.2418
597.918	0.1243		598.027	0.2421
598.231	0.1246		598.341	0.2418
598.544	0.1243		598.655	0.2421
598.863	0.1243		598.969	0.2421
599.177	0.1246		599.281	0.2421
599.49	0.1243		599.595	0.2421
599.804	0.1243		599.909	0.2421
600.122	0.1243		600.222	0.2421
600.435	0.1243		600.536	0.2424
600.749	0.1243		600.849	0.2424
601.062	0.1243		601.163	0.2421
601.376	0.1243		601.475	0.2424
601.69	0.1243		601.79	0.2424
602.003	0.1243		602.107	0.2424
602.316	0.1243		602.421	0.2424
602.63	0.1243		602.735	0.2424
602.943	0.1243		603.049	0.2427
603.257	0.1243		603.363	0.2427
603.57	0.1243		603.681	0.2427
603.884	0.1243		603.999	0.2427
604.198	0.1243		604.313	0.2427
604.51	0.1243		604.631	0.2427
604.824	0.1243		604.945	0.2427
604.98	0.1243		605.258	0.2431
605.455	0.1243		605.572	0.2431
605.769	0.1243		605.885	0.2431
605.926	0.124		606.203	0.2431
606.24	0.124		606.521	0.2431
606.556	0.124		606.835	0.2431
606.869	0.124		607.147	0.2431
607.183	0.124		607.46	0.2434
607.497	0.124		607.775	0.2434
607.81	0.124		608.088	0.2431
608.123	0.124		608.402	0.2434
608.436	0.124		608.559	0.2434
608.749	0.124		608.873	0.2434
609.062	0.124		609.186	0.2434
609.376	0.124		609.343	0.2434
609.692	0.124		609.817	0.2437
610.005	0.124		610.131	0.2437
610.318	0.124		610.444	0.2437
610.632	0.124		610.758	0.2437
610.946	0.124		611.072	0.2437
611.26	0.124		611.386	0.2437
611.574	0.124		611.699	0.2437
611.888	0.124		612.013	0.2437
612.202	0.1237		612.326	0.244
612.516	0.124		612.639	0.244
612.829	0.124		612.953	0.2437
613.143	0.124		613.267	0.244
613.46	0.1237		613.581	0.244
613.773	0.124		613.895	0.244
614.087	0.124		614.209	0.244
614.401	0.1237		614.523	0.244
614.715	0.1237		614.837	0.244
615.029	0.124		615.151	0.244
615.348	0.1237		615.465	0.244
615.661	0.1237		615.779	0.2443
615.975	0.1237		616.097	0.2443
616.289	0.1237		616.411	0.2443
616.602	0.1237		616.728	0.2443
616.916	0.1237		617.042	0.2443
617.073	0.1237		617.356	0.2443
617.391	0.1237		617.67	0.2446
617.866	0.1237		617.983	0.2443
618.18	0.1237		618.305	0.2443
618.493	0.1237		618.619	0.2446
618.807	0.1237		618.936	0.2446
619.121	0.1237		619.25	0.2446
619.435	0.1237		619.564	0.2446
619.591	0.1237		619.877	0.2446
619.909	0.1237		620.191	0.2446
620.222	0.1237		620.504	0.2449
620.536	0.1237		620.818	0.2449
[truncated: 1,456 more rows]

## Sheet: Figure 2c
X	Y	CE
1	856.717	69.7
2	1020.08	97.4
3	1005.64	94.6
4	1021.04	95.1
5	1032.44	95.4
6	1041.94	95.8
7	1049.39	95.9
8	1056.46	96
9	1063.55	96.2
10	1067.64	96.3
11	1070.43	96.3
12	1017.81	103.4
13	997.113	98.6
14	1009.2	98.7
15	1016.44	98.8
16	1018.45	98.9
17	1018.14	98.9
18	1019.12	98.8
19	1021.87	98.7
20	1024.24	98.7
21	1023.69	99
22	922.353	102.8
23	886.307	99.5
24	898.58	99.9
25	909.127	99.4
26	917.191	99.9
27	922.213	99.3
28	930.248	99.4
29	936.175	99.8
30	931.063	99.6
31	935.904	99.6
32	872.196	100.9
33	849.275	100.3
34	843.57	99.7
35	841.558	99.5
36	834.26	99.7
37	835.839	100.1
38	830.305	100
39	833.641	99.6
40	831.982	100.3
41	834.42	99.4
42	817.95	100.8
43	801.782	99.6
44	798.483	100.1
45	803.6	99.6
46	791.346	99.8
47	795.056	100.5
48	788.168	99.4
49	789.045	99.5
50	786.647	99.6
51	783.173	100.5
52	962.607	82.4
53	1101.77	95.1
54	1096.27	95.1
55	1093.62	94.9
56	1092.75	94.9
57	1090.7	94.9
58	1089.67	95
59	1087.74	95.1
60	1086.87	95
61	1087.35	95
62	1086.58	94.9
63	1086.56	95
64	1084.94	95
65	1083.28	95
66	1083.37	94.8
67	1084.92	95
68	1083.66	94.9
69	1084.08	94.9

## Sheet: Figure 2d
0.5A/g-Discharge			0.5A/g-Charge			2A/g-Dis			2A/g-Charge			5A/g-Dis			5A/g-Charge			8A/g-Dis			8A/g-Charge			10A/g-Dis			10A/g-Charge
X	Y		X	Y		X	Y		X	Y		X	Y		X	Y		X	Y		X	Y		X	Y		X	Y
0.33	0.4309		0.33	0.0384		1.312	0.342		1.314	0.0707		3.278	0.2065		3.284	0.0958		5.237	0.2741		5.32	0.1314		7.014	0.2623		7.0371	0.1469
0.33	0.4309		0.486	0.0384		1.937	0.342		1.939	0.0707		4.839	0.2065		4.849	0.1113		7.732	0.1531		7.812	0.1314		10.323	0.142		10.3467	0.1563
0.644	0.4049		0.805	0.0468		3.19	0.2055		3.205	0.0871		7.955	0.1649		7.977	0.1197		12.715	0.1519		10.307	0.1414		17.008	0.1404		16.9764	0.1618
0.957	0.3816		1.119	0.0496		4.439	0.1832		4.456	0.0924		11.076	0.1646		11.11	0.1308		17.703	0.151		15.291	0.1516		23.626	0.1401		23.604	0.1656
1.271	0.3395		1.432	0.0546		5.69	0.1811		5.709	0.0973		14.196	0.164		14.235	0.1342		22.727	0.1504		17.781	0.1516		30.248	0.1398		30.3188	0.1718
1.585	0.3206		1.746	0.057		6.942	0.1804		6.96	0.1039		17.322	0.1637		17.358	0.1376		25.222	0.1497		25.321	0.1566		36.878	0.1386		36.939	0.1752
1.899	0.3016		2.06	0.0589		8.195	0.1801		8.212	0.1066		20.44	0.1631		20.486	0.142		30.268	0.1491		30.308	0.1603		43.495	0.138		43.5572	0.1783
2.212	0.2669		2.374	0.0626		9.447	0.1798		9.464	0.1094		22	0.1628		23.612	0.1438		35.259	0.1479		35.297	0.1621		50.118	0.1373		50.1837	0.1851
2.526	0.2499		2.688	0.0642		10.697	0.1798		10.716	0.1138		25.115	0.1625		26.784	0.1451		40.255	0.1473		40.282	0.164		56.74	0.1361		56.7998	0.1891
2.84	0.2347		3.002	0.0657		11.322	0.1798		11.977	0.1156		28.24	0.1618		29.906	0.1469		45.246	0.1466		45.354	0.1674		60.044	0.1361		63.419	0.1972
3.153	0.2093		3.317	0.0685		12.574	0.1795		13.227	0.1187		31.366	0.1615		33.03	0.1482		50.231	0.1454		50.335	0.169		66.768	0.1349		70.0423	0.2018
3.467	0.2015		3.63	0.0701		13.826	0.1792		14.479	0.1203		34.486	0.1609		36.157	0.1494		55.229	0.1448		55.325	0.1711		73.398	0.1339		76.6542	0.2055
3.781	0.1938		3.944	0.0713		15.078	0.1792		15.732	0.1221		37.603	0.16		39.321	0.1504		60.217	0.1445		60.305	0.1752		80.014	0.1324		83.2734	0.2136
4.095	0.1922		4.258	0.0738		16.329	0.1789		16.982	0.1246		40.772	0.1594		42.447	0.151		65.202	0.1432		65.286	0.1773		86.636	0.1318		89.8894	0.217
4.408	0.1916		4.572	0.0747		17.597	0.1786		18.234	0.1256		43.894	0.159		45.578	0.1522		70.189	0.1429		70.27	0.182		93.244	0.1311		96.5066	0.2201
4.726	0.1907		4.886	0.0769		18.849	0.1786		19.484	0.1268		47.019	0.1584		48.707	0.1528		75.18	0.1417		75.318	0.1848		99.872	0.1299		103.121	0.2269
5.04	0.1907		5.199	0.0781		20.099	0.1783		20.735	0.1283		50.181	0.1578		50.271	0.1535		80.171	0.1411		80.304	0.1879		106.481	0.1293		109.736	0.23
5.354	0.1904		5.513	0.0791		21.351	0.178		21.988	0.1293		53.341	0.1572		53.403	0.1541		85.16	0.1407		85.29	0.1931		113.101	0.1283		116.362	0.2325
5.668	0.1904		5.827	0.0809		22.602	0.1776		23.239	0.1305		56.462	0.1566		56.532	0.1547		90.142	0.1395		90.273	0.1959		119.719	0.1274		123.054	0.2375
5.982	0.1904		6.14	0.0818		23.853	0.1776		24.51	0.1311		59.629	0.1563		59.656	0.1559		95.13	0.1389		95.261	0.1987		126.337	0.1268		129.681	0.24
6.296	0.19		6.454	0.0831		25.106	0.1773		25.76	0.1314		62.756	0.1556		62.784	0.1569		100.184	0.1386		100.245	0.204		132.954	0.1262		136.299	0.2443
6.61	0.19		6.767	0.0846		26.357	0.177		27.011	0.1324		65.876	0.1553		65.91	0.1581		105.171	0.1376		105.232	0.2065		139.583	0.1249		142.929	0.2458
6.924	0.19		7.084	0.0853		27.63	0.177		28.262	0.133		69.054	0.155		69.035	0.159		110.152	0.137		110.229	0.2114		146.264	0.1243		149.558	0.2477
7.244	0.19		7.403	0.0862		28.883	0.1767		29.515	0.1333		72.176	0.1541		72.163	0.1597		115.137	0.1364		115.223	0.2139		152.887	0.1237		156.188	0.2508
7.559	0.19		7.716	0.0877		30.135	0.1764		30.767	0.1339		75.299	0.1538		75.284	0.1618		120.12	0.1358		120.208	0.2164		159.506	0.1221		162.826	0.2527
7.872	0.19		8.03	0.0884		31.388	0.1764		32.019	0.1342		78.424	0.1535		78.414	0.1628		125.104	0.1352		125.189	0.2201		166.223	0.1212		169.481	0.2539
8.186	0.1897		8.344	0.0896		32.64	0.1758		32.645	0.1342		81.544	0.1528		81.546	0.1634		130.091	0.1342		130.174	0.2223		172.85	0.1197		176.181	0.2561
8.5	0.1897		8.658	0.0902		33.895	0.1758		33.896	0.1349		84.665	0.1525		84.67	0.1656		135.081	0.1336		135.161	0.2245		179.464	0.119		182.808	0.2573
8.814	0.19		8.972	0.0908		35.146	0.1752		35.148	0.1352		86.229	0.1522		87.793	0.1668		140.065	0.1333		140.143	0.2282		186.075	0.1181		189.441	0.2582
9.127	0.1897		9.289	0.0921		36.397	0.1752		36.401	0.1355		90.957	0.1516		90.915	0.1677		145.057	0.1324		145.129	0.23		189.392	0.1175		196.07	0.2604
9.441	0.1897		9.602	0.0927		37.648	0.1749		37.654	0.1358		94.084	0.1513		94.038	0.1699		150.043	0.1321		150.115	0.2316		199.381	0.1159		202.696	0.2613
9.754	0.1897		9.916	0.0933		38.915	0.1745		38.905	0.1361		97.212	0.1507		97.166	0.1711		155.029	0.1314		155.161	0.2344		206.011	0.115		209.333	0.2632
10.068	0.1897		10.235	0.0942		40.165	0.1745		40.158	0.1364		100.335	0.1504		100.295	0.1739		160.019	0.1305		160.144	0.2359		212.623	0.1132		215.968	0.2641
10.382	0.1897		10.549	0.0949		41.43	0.1742		41.41	0.1364		103.465	0.15		103.422	0.1752		165.007	0.1302		165.13	0.2384		219.236	0.1122		219.285	0.2654
10.696	0.1897		10.863	0.0964		42.681	0.1739		42.036	0.1367		106.594	0.1494		106.545	0.1764		169.995	0.1293		170.124	0.2396		225.858	0.1107		225.913	0.2663
11.01	0.1897		11.178	0.0967		43.933	0.1733		43.933	0.137		109.72	0.1494		109.675	0.1789		174.982	0.1287		175.114	0.2409		232.478	0.1097		232.632	0.2672
11.324	0.1897		11.492	0.0973		45.183	0.173		45.186	0.137		112.846	0.1488		112.798	0.1801		179.968	0.128		180.175	0.2427		235.788	0.1088		239.26	0.2688
11.638	0.1894		11.806	0.0983		46.434	0.1727		46.437	0.1373		115.969	0.1485		115.927	0.1814		185.001	0.1271		185.163	0.2437		245.791	0.1066		245.996	0.2694
11.952	0.1897		11.963	0.0983		47.684	0.1727		47.688	0.1373		119.097	0.1482		119.055	0.1842		190.065	0.1265		190.155	0.2446		252.398	0.1057		252.729	0.2706
12.266	0.1897		12.438	0.0992		48.949	0.1724		48.965	0.138		122.219	0.1479		122.223	0.1854		195.055	0.1262		195.143	0.2465		259.014	0.1045		259.363	0.2713
12.58	0.1894		12.752	0.1001		50.202	0.1721		50.216	0.138		125.344	0.1473		125.391	0.1869		200.047	0.1249		200.133	0.2471		265.626	0.1026		266.107	0.2722
12.893	0.1894		13.066	0.1004		51.451	0.1718		51.467	0.138		128.469	0.1469		128.523	0.1894		205.088	0.1243		205.116	0.2477		272.238	0.1014		272.745	0.2734
13.207	0.1894		13.38	0.1011		52.702	0.1718		52.717	0.1383		131.597	0.1463		131.649	0.1907		210.078	0.1237		210.101	0.2493		278.857	0.1004		279.384	0.2737
13.521	0.1894		13.537	0.1014		53.954	0.1714		53.988	0.1386		134.723	0.1463		134.774	0.1931		215.07	0.1225		215.081	0.2499		285.576	0.0983		286.121	0.2744
13.835	0.1894		13.851	0.1017		55.208	0.1711		55.253	0.1386		137.848	0.146		137.907	0.1944		220.057	0.1218		220.069	0.2514		292.184	0.0973		292.749	0.2756
14.15	0.1894		14.165	0.1026		56.459	0.1708		56.505	0.1389		140.974	0.1457		141.067	0.1956		225.035	0.1203		225.06	0.2524		298.867	0.0949		299.389	0.2762
14.464	0.1894		14.478	0.1029		57.712	0.1705		57.756	0.1392		144.1	0.1454		144.231	0.1981		230.024	0.1194		227.554	0.253		305.485	0.0939		306.012	0.2768
14.777	0.1894		14.792	0.1039		58.978	0.1702		59.009	0.1395		147.22	0.1448		147.356	0.199		232.524	0.1187		232.543	0.2536		312.108	0.093		312.639	0.2787
15.091	0.1894		15.106	0.1042		60.231	0.1702		60.26	0.1395		150.378	0.1448		150.473	0.2006		237.566	0.1181		237.536	0.2545		318.725	0.0908		319.28	0.2793
15.248	0.1894		15.42	0.1045		61.484	0.1702		61.512	0.1398		153.538	0.1442		153.598	0.2028		242.554	0.1172		242.522	0.2555		325.35	0.0899		325.909	0.2809
15.567	0.1891		15.734	0.1054		62.736	0.1696		62.761	0.1401		155.123	0.1442		156.76	0.2037		247.542	0.1159		247.51	0.2561		331.969	0.089		332.54	0.2815
15.88	0.1891		16.047	0.1057		63.363	0.1696		64.011	0.1404		158.252	0.1438		159.883	0.2059		252.583	0.115		252.504	0.2567		338.595	0.0871		339.228	0.2824
16.194	0.1891		16.361	0.106		64.615	0.1693		65.263	0.1404		161.379	0.1435		163.013	0.2068		257.569	0.1144		257.494	0.2579		345.22	0.0859		345.857	0.284
16.507	0.1891		16.675	0.107		65.867	0.1693		66.514	0.1411		162.941	0.1435		166.162	0.2077		262.561	0.1128		262.485	0.2586		351.85	0.0853		352.476	0.2846
16.821	0.1891		16.988	0.1073		67.12	0.169		67.765	0.1411		167.681	0.1429		169.287	0.2099		267.553	0.1122		267.532	0.2598		358.456	0.0834		359.106	0.2855
17.135	0.1891		17.302	0.1076		68.371	0.169		69.026	0.1414		170.809	0.1426		172.408	0.2105		272.539	0.111		272.517	0.2601		365.075	0.0828		365.743	0.2868
17.449	0.1891		17.46	0.1079		69.622	0.1687		70.278	0.142		173.937	0.1423		175.531	0.2117		277.526	0.1101		277.504	0.2607		371.684	0.0806		372.37	0.2877
17.763	0.1891		17.935	0.1088		70.89	0.1683		71.53	0.142		177.061	0.142		178.659	0.2136		282.511	0.1091		282.491	0.262		378.297	0.08		378.996	0.2889
18.08	0.1891		18.253	0.1094		72.141	0.1683		72.781	0.1426		180.189	0.1417		181.782	0.2145		287.506	0.1073		287.479	0.2626		384.906	0.0794		385.631	0.2896
18.394	0.1891		18.567	0.1097		73.394	0.168		74.032	0.1429		183.321	0.1414		184.909	0.2155		292.497	0.1066		292.466	0.2629		391.52	0.0775		388.946	0.2905
18.708	0.1891		18.881	0.1101		74.647	0.1677		75.282	0.1432		186.448	0.1407		186.472	0.2161		297.485	0.106		297.451	0.2638		394.824	0.0775		398.956	0.2923
19.021	0.1888		19.195	0.1107		75.898	0.1677		76.531	0.1438		189.615	0.1404		189.599	0.2176		302.469	0.1045		302.441	0.2644		398.134	0.0772		405.578	0.2933
19.335	0.1888		19.509	0.111		77.15	0.1674		77.797	0.1442		192.736	0.1404		192.724	0.2186		307.45	0.1035		307.429	0.2651		404.855	0.0763		412.204	0.2939
19.649	0.1888		19.822	0.1113		78.405	0.1674		79.047	0.1445		195.861	0.1398		195.849	0.2192		312.439	0.1029		312.415	0.266		414.882	0.0744		418.832	0.2951
19.963	0.1888		20.136	0.1119		79.657	0.1671		80.298	0.1451		198.994	0.1395		198.974	0.2207		317.424	0.1014		317.488	0.2663		421.49	0.0738		425.464	0.2958
20.277	0.1888		20.45	0.1122		80.908	0.1671		81.552	0.1454		202.125	0.1392		202.104	0.2214		322.413	0.1008		322.472	0.2672		428.123	0.0729		432.095	0.2964
20.591	0.1888		20.764	0.1125		82.159	0.1668		82.802	0.1457		205.275	0.1389		205.231	0.222		327.399	0.0992		327.455	0.2679		434.819	0.0716		438.813	0.2976
20.904	0.1888		21.077	0.1128		83.411	0.1665		83.428	0.146		208.404	0.1386		208.356	0.2232		332.386	0.0986		332.491	0.2682		441.435	0.0713		445.439	0.2985
21.218	0.1888		21.391	0.1132		84.663	0.1665		84.697	0.1466		211.532	0.138		209.917	0.2232		337.368	0.098		337.479	0.2694		448.051	0.0704		452.08	0.2998
21.532	0.1885		21.705	0.1138		85.915	0.1662		85.949	0.1473		214.661	0.1376		214.643	0.2248		342.357	0.0964		342.469	0.2697		454.666	0.0688		458.711	0.3004
21.845	0.1885		22.019	0.1141		87.167	0.1662		87.2	0.1479		217.787	0.1373		217.767	0.226		347.342	0.0958		347.446	0.2703		461.289	0.0682		465.34	0.301
22.159	0.1888		22.333	0.1144		88.421	0.1659		88.451	0.1485		220.909	0.1367		219.329	0.226		352.322	0.0949		352.434	0.2713		467.91	0.0676		471.961	0.3026
22.473	0.1885		22.647	0.1147		89.671	0.1659		89.701	0.1488		224.034	0.1364		224.053	0.2276		357.396	0.0933		357.419	0.2719		474.6	0.0667		475.393	0.3026
22.787	0.1885		22.961	0.115		90.922	0.1656		90.952	0.1494		227.163	0.1361		227.181	0.2282		362.38	0.0927		362.404	0.2728		481.221	0.0663		482.028	0.3041
23.1	0.1885		23.274	0.1153		92.172	0.1652		92.204	0.15		230.32	0.1355		230.308	0.2285		367.363	0.0915		367.399	0.2734		487.845	0.0657		488.648	0.3047
23.414	0.1885		23.588	0.1156		93.424	0.1652		93.454	0.1504		233.442	0.1352		233.428	0.2297		372.35	0.0908		372.38	0.2737		494.533	0.0645		495.272	0.3054
23.728	0.1885		23.902	0.1159		94.676	0.1652		94.719	0.1507		236.575	0.1339		236.551	0.23		377.335	0.0902		377.367	0.2747		501.141	0.0639		501.907	0.3066
24.041	0.1885		24.216	0.1163		95.928	0.1649		95.971	0.1516		239.754	0.1336		239.684	0.2307		382.313	0.0893		382.358	0.2753		507.76	0.0626		508.535	0.3072
24.354	0.1882		24.53	0.1166		97.177	0.1646		97.234	0.1519		242.881	0.1333		242.841	0.2316		387.291	0.0887		387.333	0.2759		514.38	0.062		515.255	0.3085
24.668	0.1885		24.844	0.1169		97.803	0.1646		98.486	0.1525		246.009	0.1327		245.967	0.2319		392.276	0.0884		392.319	0.2768		521.001	0.0614		521.889	0.3091
24.981	0.1882		25.158	0.1172		99.701	0.1643		99.738	0.1531		249.141	0.1324		249.09	0.2322		397.312	0.0871		397.307	0.2775		527.62	0.0601		528.518	0.3094
25.295	0.1882		25.472	0.1175		100.951	0.1643		100.991	0.1535		252.268	0.1321		252.21	0.2331		402.3	0.0868		402.348	0.2781		534.243	0.0598		535.151	0.3106
25.609	0.1882		25.79	0.1178		102.203	0.164		102.244	0.1541		255.394	0.1311		255.338	0.2334		407.361	0.0865		407.326	0.2793		540.868	0.0592		541.788	0.3113
25.765	0.1882		26.104	0.1181		103.455	0.164		103.495	0.1544		258.566	0.1308		258.456	0.2344		412.493	0.0853		412.312	0.2796		547.482	0.0583		548.478	0.3119
26.241	0.1882		26.418	0.1181		104.706	0.164		104.758	0.155		261.698	0.1305		261.582	0.2347		417.481	0.0849		417.357	0.2806		554.092	0.0577		555.114	0.3131
26.554	0.1882		26.732	0.1184		105.958	0.1637		106.009	0.1556		264.824	0.1299		264.708	0.235		422.467	0.084		422.333	0.2812		560.717	0.0567		561.74	0.3137
26.868	0.1882		27.046	0.1187		107.207	0.1637		107.261	0.1559		267.949	0.1296		267.837	0.2359		427.5	0.0837		427.316	0.2818		567.331	0.0555		568.368	0.3141
27.181	0.1879		27.36	0.1187		108.458	0.1634		108.51	0.1563		271.077	0.1287		270.962	0.2362		432.488	0.0834		432.304	0.2827		573.957	0.0546		575.002	0.3156
27.495	0.1879		27.674	0.1194		109.71	0.1634		109.76	0.1572		274.2	0.1283		274.094	0.2365		437.47	0.0822		437.36	0.2834		580.574	0.0533		581.638	0.3159
27.809	0.1879		27.987	0.1194		110.962	0.1631		111.012	0.1575		277.328	0.128		277.221	0.2375		439.962	0.0822		442.346	0.2837		587.193	0.0527		588.263	0.3175
28.123	0.1879		28.145	0.1197		112.214	0.1631		112.263	0.1581		280.456	0.1271		280.382	0.2378		444.948	0.0815		444.841	0.2843		593.815	0.0521		594.897	0.3181
28.436	0.1879		28.301	0.1197		113.482	0.1628		113.514	0.1584		282.015	0.1271		283.507	0.2381		449.933	0.0812		449.834	0.2849		600.428	0.0508		601.534	0.3187
28.749	0.1879		28.776	0.1197		114.733	0.1628		114.767	0.1587		283.578	0.1265		286.629	0.239		454.919	0.0806		454.818	0.2858		607.05	0.0502		608.162	0.3203
29.063	0.1876		29.096	0.1203		115.984	0.1625		116.019	0.1594		288.335	0.1259		289.758	0.2393		459.904	0.08		459.811	0.2861		613.669	0.0496		614.796	0.3212
29.38	0.1879		29.409	0.1203		117.234	0.1625		117.288	0.16		291.467	0.1256		292.882	0.24		464.89	0.0794		464.798	0.2874		620.366	0.0484		621.42	0.3218
29.693	0.1879		29.723	0.1203		118.485	0.1625		118.54	0.1603		294.598	0.1246		296.014	0.2403		469.886	0.0787		469.781	0.288		627.078	0.0481		628.051	0.3237
30.006	0.1876		30.036	0.1206		119.123	0.1621		119.792	0.1612		296.162	0.1243		299.142	0.2406		474.871	0.0784		474.766	0.2883		633.699	0.0474		634.695	0.3246
30.319	0.1876		30.35	0.1209		120.375	0.1621		121.045	0.1615		300.89	0.1234		302.278	0.2412		479.865	0.0778		479.824	0.2892		640.318	0.0462		641.404	0.3265
30.476	0.1876		30.664	0.1212		121.626	0.1621		122.31	0.1625		304.017	0.1231		305.405	0.2418		484.848	0.0772		482.323	0.2892		646.933	0.0456		648.033	0.3277
30.789	0.1876		30.978	0.1212		122.877	0.1618		123.563	0.1628		307.161	0.1225		308.538	0.2418		489.842	0.0769		489.864	0.2902		653.555	0.0443		654.674	0.3286
31.102	0.1876		31.292	0.1212		124.128	0.1618		124.854	0.1631		310.288	0.1218		311.668	0.2427		494.833	0.0766		494.849	0.2914		660.174	0.0431		661.304	0.3314
31.415	0.1876		31.606	0.1218		125.379	0.1615		126.113	0.1637		313.408	0.1209		314.793	0.2431		499.826	0.076		499.84	0.292		666.786	0.0428		667.938	0.333
31.728	0.1873		31.92	0.1218		126.631	0.1615		127.364	0.164		314.974	0.1206		316.355	0.2434		504.812	0.0756		504.826	0.2923		673.405	0.0412		674.575	0.3345
32.042	0.1873		32.234	0.1221		127.883	0.1612		128.627	0.1643		319.713	0.1197		321.09	0.244		509.809	0.075		509.81	0.2933		680.016	0.0403		681.196	0.3376
32.355	0.1873		32.548	0.1221		129.135	0.1612		129.891	0.1652		322.838	0.119		324.213	0.2443		514.863	0.0744		514.795	0.2936		686.629	0.0394		687.82	0.3395
32.669	0.1873		32.862	0.1225		130.385	0.1609		130.517	0.1652		325.968	0.1184		325.776	0.2446		519.851	0.0738		519.784	0.2948		693.25	0.0375		694.451	0.3413
32.982	0.1873		33.176	0.1225		131.639	0.1609		131.769	0.1659		329.093	0.1181		328.897	0.2449		524.834	0.0732		524.779	0.2948		699.868	0.0366		701.081	0.3463
33.296	0.1869		33.49	0.1228		132.891	0.1603		133.033	0.1662		332.224	0.1175		332.024	0.2455		529.826	0.0729		529.772	0.2954		703.182	0.036		707.705	0.3488
33.61	0.1873		33.804	0.1228		134.142	0.1603		134.285	0.1671		335.35	0.1166		335.15	0.2458		534.819	0.0725		534.753	0.2964		709.902	0.0347		714.331	0.3547
33.923	0.1869		34.118	0.1231		135.405	0.1603		135.535	0.1674		338.466	0.1163		338.275	0.2462		539.802	0.0719		539.733	0.2967		716.511	0.0332		720.967	0.3581
34.236	0.1869		34.432	0.1231		136.656	0.16		136.799	0.1677		341.584	0.1159		341.405	0.2468		544.788	0.0716		544.72	0.297		723.123	0.0322		727.599	0.3621
34.55	0.1869		34.745	0.1231		137.907	0.16		138.05	0.1683		344.705	0.115		344.533	0.2471		549.831	0.071		549.706	0.2979		729.74	0.031		734.228	0.3711
34.865	0.1869		35.059	0.1234		138.533	0.16		139.302	0.1687		347.824	0.1144		347.709	0.2477		554.81	0.0701		554.692	0.2982		736.358	0.0285		740.859	0.3761
35.183	0.1869		35.373	0.1234		140.445	0.1597		140.553	0.169		350.943	0.1141		350.835	0.248		559.878	0.0698		559.689	0.2985		742.971	0.0273		747.488	0.3823
35.497	0.1869		35.687	0.1234		141.698	0.1594		141.807	0.1696		354.066	0.1135		353.966	0.248		564.869	0.0685		564.673	0.2995		749.585	0.0257		754.113	0.3962
35.81	0.1863		36	0.1237		142.95	0.1594		143.059	0.1699		357.184	0.1128		357.09	0.2489		569.864	0.0682		569.657	0.2998		756.198	0.0229		760.741	0.4046
36.123	0.1863		36.314	0.1237		144.201	0.1594		144.311	0.1708		360.345	0.1122		360.217	0.2493		574.856	0.0679		574.648	0.3007		762.828	0.0217		764.064	0.4148
36.439	0.1863		36.628	0.124		145.451	0.159		145.562	0.1711		363.469	0.1116		363.393	0.2493		579.893	0.067		579.627	0.301		769.452	0.0198		770.758	0.4263
36.596	0.1863		36.943	0.124		146.702	0.159		146.814	0.1714		366.589	0.1113		366.52	0.2502		584.878	0.0667		584.609	0.3013		776.067	0.0171		777.383	0.4554
37.07	0.186		37.256	0.124		147.952	0.1587		148.063	0.1724		369.707	0.1107		369.648	0.2505		589.864	0.066		589.604	0.3023		782.693	0.0155		784.001	0.4743
37.383	0.186		37.57	0.124		149.201	0.1587		149.316	0.1727		372.832	0.1101		372.814	0.2505		594.846	0.0651		594.594	0.3026		789.305	0.0136		790.628	0.4957
37.697	0.186		37.885	0.1243		150.454	0.1587		150.566	0.173		375.954	0.1097		375.945	0.2514		599.828	0.0648		599.588	0.3029		795.927	0.0099		793.947	0.5199
38.01	0.186		38.199	0.1243		151.707	0.1584		151.816	0.1742		379.083	0.1088		379.071	0.252		604.818	0.0645		604.578	0.3041					797.268	0.5444
38.324	0.186		38.513	0.1243		152.957	0.1584		153.068	0.1745		382.204	0.1082		382.251	0.2527		609.801	0.0632		609.569	0.3044
38.638	0.1857		38.827	0.1243		154.208	0.1584		154.318	0.1749		385.365	0.1079		385.376	0.253		614.783	0.0629		614.551	0.3047
38.951	0.1857		39.146	0.1243		155.458	0.1581		155.57	0.1758		388.489	0.1073		388.503	0.253		619.77	0.0623		619.535	0.3057
39.264	0.1857		39.46	0.1246		156.743	0.1581		156.822	0.1761		391.611	0.107		391.636	0.2539		624.758	0.0617		624.525	0.306
39.578	0.1857		39.774	0.1246		157.995	0.1578		158.074	0.177		394.73	0.1063		394.797	0.2539		629.741	0.0617		629.512	0.3069
39.897	0.1857		40.091	0.1249		159.247	0.1578		159.324	0.1773		397.854	0.106		397.93	0.2542		634.735	0.0608		634.494	0.3072
40.211	0.1854		40.405	0.1249		160.498	0.1578		160.576	0.1776		400.971	0.1057		401.054	0.2548		639.727	0.0601		639.593	0.3075
40.371	0.1854		40.719	0.1249		161.748	0.1575		161.827	0.1786		404.095	0.1051		404.182	0.2551		644.719	0.0598		644.582	0.3085
40.846	0.1854		41.032	0.1249		162.998	0.1575		163.077	0.1789		407.218	0.1048		407.31	0.2558		649.708	0.0589		649.58	0.3091
41.005	0.1854		41.346	0.1249		164.248	0.1575		164.329	0.1792		410.342	0.1045		410.437	0.2561		654.696	0.0583		654.565	0.3094
41.479	0.1854		41.659	0.1252		165.521	0.1572		165.595	0.1801		413.461	0.1039		413.56	0.2564		659.684	0.0577		659.551	0.3106
41.793	0.1851		41.816	0.1252		166.774	0.1572		166.847	0.1804		416.582	0.1035		416.685	0.257		662.18	0.0574		664.538	0.3109
42.106	0.1851		42.13	0.1252		168.025	0.1569		168.098	0.1811		419.704	0.1032		419.843	0.2573		667.17	0.0561		667.034	0.3116
42.419	0.1851		42.447	0.1252		169.278	0.1569		169.349	0.1817		422.829	0.1029		422.976	0.2576		672.153	0.0555		672.024	0.3122
42.732	0.1851		42.761	0.1252		169.904	0.1566		170.599	0.1823		425.947	0.1026		426.105	0.2579		677.219	0.0552		677.015	0.3134
43.045	0.1848		43.075	0.1256		171.156	0.1566		171.85	0.1829		427.51	0.1023		429.233	0.2582		682.209	0.0543		682.009	0.3144
43.358	0.1848		43.389	0.1252		172.408	0.1566		173.103	0.1832		430.628	0.102		432.353	0.2586		687.196	0.0536		687.001	0.3147
43.671	0.1848		43.704	0.1256		173.658	0.1566		174.355	0.1838		433.749	0.1014		435.479	0.2592		692.187	0.053		691.985	0.3162
43.985	0.1848		44.021	0.1256		174.284	0.1566		175.608	0.1845		436.871	0.1011		438.602	0.2595		697.176	0.0518		696.963	0.3172
44.299	0.1848		44.335	0.1256		176.169	0.1563		176.86	0.1848		439.991	0.1011		441.729	0.2601		699.665	0.0518		701.953	0.3181
44.612	0.1848		44.649	0.1256		177.419	0.1559		178.111	0.1854		443.11	0.1004		444.851	0.2604		707.219	0.0508		706.993	0.3196
44.926	0.1845		44.963	0.1256		178.672	0.1559		179.379	0.186		446.227	0.1001		448.017	0.261		709.717	0.0502		711.975	0.3206
45.083	0.1845		45.277	0.1256		179.943	0.1559		180.631	0.1863		449.351	0.1001		451.143	0.2613		717.24	0.049		716.96	0.3224
45.396	0.1845		45.59	0.1256		181.194	0.1556		181.884	0.1876		452.47	0.0998		452.705	0.2613		722.227	0.0474		721.946	0.3237
45.709	0.1845		45.905	0.1259		182.445	0.1559		183.135	0.1879		455.59	0.0995		455.833	0.2623		727.211	0.0468		726.932	0.3246
46.022	0.1845		46.219	0.1259		183.696	0.1556		184.388	0.1882		458.707	0.0992		458.965	0.2626		732.205	0.0459		731.918	0.3271
46.335	0.1842		46.535	0.1259		184.951	0.1553		185.639	0.1888		461.832	0.0989		462.093	0.2629		734.701	0.0453		736.99	0.3283
46.649	0.1842		46.848	0.1259		186.201	0.1553		186.889	0.1894		464.992	0.0986		465.227	0.2635		742.234	0.0437		741.972	0.3302
46.967	0.1842		47.162	0.1259		187.452	0.1553		187.515	0.1897		468.114	0.0983		468.354	0.2638		747.219	0.0425		746.952	0.3333
47.123	0.1842		47.476	0.1259		188.704	0.155		188.766	0.19		471.234	0.0983		471.481	0.2644		752.215	0.0403		751.936	0.3348
47.598	0.1842		47.79	0.1262		189.955	0.155		190.019	0.1904		474.359	0.098		474.606	0.2651		757.208	0.0397		756.924	0.3367
47.912	0.1838		48.104	0.1259		191.207	0.155		191.269	0.191		477.482	0.0977		477.731	0.2654		762.196	0.0378		761.914	0.341
48.225	0.1838		48.417	0.1262		192.458	0.1547		192.52	0.1913		479.044	0.0977		480.86	0.266		767.181	0.0369		766.902	0.3435
48.539	0.1838		48.731	0.1262		193.71	0.1547		193.769	0.1916		483.762	0.0973		483.99	0.2663		772.171	0.036		771.885	0.3488
48.852	0.1835		49.045	0.1262		194.965	0.1547		195.021	0.1925		486.889	0.0967		487.117	0.2666		777.166	0.0338		776.875	0.3519
49.165	0.1835		49.359	0.1262		196.214	0.1547		196.275	0.1928		490.046	0.0967		490.245	0.2672		782.148	0.0329		781.87	0.355
49.478	0.1835		49.515	0.1262		197.465	0.1544		197.525	0.1935		493.169	0.0964		493.372	0.2675		787.132	0.0319		786.858	0.3627
49.791	0.1835		49.991	0.1262		198.734	0.1544		198.776	0.1938		496.292	0.0961		496.497	0.2679		792.125	0.0295		789.356	0.3627
50.105	0.1835		50.305	0.1262		199.986	0.1541		200.028	0.1941		499.41	0.0958		499.62	0.2685		797.114	0.0279		796.891	0.372
50.418	0.1835		50.623	0.1265		201.239	0.1541		201.279	0.1947		502.534	0.0952		502.746	0.2688		802.102	0.0264		801.945	0.3832
50.732	0.1832		50.937	0.1265		202.492	0.1541		202.549	0.195		505.649	0.0952		505.87	0.2694		807.093	0.0236		806.931	0.3894
51.045	0.1832		51.251	0.1265		203.744	0.1538		203.799	0.1953		508.778	0.0949		508.994	0.2697		812.077	0.0226		811.916	0.3968
51.358	0.1832		51.571	0.1265		204.994	0.1538		204.426	0.1956		511.905	0.0946		512.12	0.27		817.146	0.0195		816.908	0.4136
51.675	0.1832		51.884	0.1265		206.245	0.1535		206.322	0.1966		515.033	0.0942		515.25	0.271		822.136	0.0177		821.902	0.4238
51.988	0.1832		52.198	0.1265		207.494	0.1535		207.575	0.1972		518.152	0.0942		516.81	0.271		827.122	0.0161		826.881	0.4483
52.302	0.1829		52.511	0.1265		208.745	0.1535		208.827	0.1975		521.276	0.0939		521.537	0.2713		832.116	0.0124		831.864	0.4632
52.615	0.1829		52.825	0.1265		209.995	0.1535		210.078	0.1975		524.4	0.0936		524.671	0.2719		837.166	0.0102		836.856	0.4796
52.928	0.1829		53.139	0.1265		211.245	0.1531		211.329	0.1984		527.522	0.0933		527.796	0.2725		839.657	0.0087		841.854	0.5165
53.242	0.1829		53.454	0.1268		212.496	0.1528		212.581	0.1987		530.65	0.093		530.921	0.2725					844.347	0.5165
53.556	0.1829		53.767	0.1268		213.749	0.1528		213.834	0.199		533.776	0.0927		534.047	0.2731
53.876	0.1826		54.081	0.1268		215.022	0.1525		215.085	0.2		536.899	0.0924		537.17	0.2734
54.19	0.1826		54.395	0.1268		216.273	0.1525		216.334	0.2003		540.016	0.0924		540.298	0.2741
54.503	0.1826		54.709	0.1268		217.523	0.1525		217.582	0.2003		543.134	0.0918		543.424	0.2744
54.818	0.1826		55.023	0.1268		218.774	0.1522		218.833	0.2009		546.252	0.0918		546.55	0.2747
55.136	0.1826		55.18	0.1268		220.04	0.1522		220.083	0.2012		549.376	0.0915		549.676	0.2753
55.45	0.1823		55.494	0.1268		221.308	0.1519		221.351	0.2018		552.498	0.0911		552.826	0.2756
55.764	0.1823		55.808	0.1268		221.934	0.1519		222.613	0.2021		555.618	0.0908		555.992	0.2759
56.078	0.1823		56.122	0.1268		223.186	0.1519		223.866	0.2021		558.744	0.0905		559.119	0.2765
56.391	0.1823		56.436	0.1268		224.438	0.1516		225.119	0.2028		561.864	0.0905		562.246	0.2768
56.705	0.1823		56.75	0.1268		225.691	0.1516		226.384	0.2031		564.986	0.0902		565.374	0.2768
57.019	0.1823		57.064	0.1271		226.942	0.1513		227.635	0.2034		568.153	0.0899		566.938	0.2775
57.333	0.182		57.383	0.1271		228.19	0.1513		228.886	0.204		571.27	0.0893		571.719	0.2781
57.647	0.182		57.696	0.1271		229.443	0.1513		230.137	0.204		574.394	0.089		574.85	0.2787
57.803	0.182		58.01	0.1268		230.693	0.151		231.387	0.2043		577.52	0.089		578.028	0.2787
58.279	0.182		58.324	0.1271		231.943	0.1507		232.638	0.2049		580.684	0.0884		581.154	0.279
58.593	0.1817		58.638	0.1271		233.194	0.1507		233.889	0.2049		583.803	0.088		582.719	0.2793
58.906	0.1817		58.954	0.1271		234.446	0.1504		235.14	0.2055		586.923	0.088		585.891	0.2796
59.221	0.1817		59.268	0.1271		235.698	0.1504		236.391	0.2059		588.483	0.0877		589.068	0.2799
59.378	0.1817		59.582	0.1271		236.95	0.15		237.641	0.2059		591.602	0.0874		592.197	0.2803
59.692	0.1817		59.896	0.1271		238.201	0.15		238.892	0.2065		594.721	0.0871		595.327	0.2809
60.006	0.1814		60.053	0.1271		239.451	0.15		240.146	0.2068		597.838	0.0868		598.456	0.2812
60.321	0.1814		60.529	0.1271		240.712	0.1497		241.396	0.2068		600.96	0.0865		601.583	0.2812
60.634	0.1814		60.847	0.1271		241.962	0.1494		242.021	0.2071		604.08	0.0862		604.709	0.2818
60.948	0.1814		61.161	0.1271		243.213	0.1494		243.272	0.2074		605.638	0.0859		607.831	0.2821
61.261	0.1814		61.475	0.1271		244.466	0.1491		244.526	0.2077		610.365	0.0853		610.959	0.2821
61.576	0.1814		61.795	0.1274		245.718	0.1491		245.777	0.2077		613.488	0.0849		614.087	0.2827
61.889	0.1811		62.108	0.1274		246.969	0.1488		247.047	0.2083		616.612	0.0849		617.214	0.283
62.204	0.1811		62.423	0.1274		248.219	0.1488		248.3	0.2083		619.739	0.0843		620.375	0.283
62.521	0.1811		62.738	0.1274		249.47	0.1485		249.551	0.2086		622.859	0.084		623.505	0.2834
62.835	0.1811		63.051	0.1274		250.722	0.1485		250.803	0.209		625.976	0.0837		626.632	0.2837
63.149	0.1811		63.365	0.1274		251.974	0.1482		252.054	0.2093		629.095	0.0831		629.758	0.284
63.463	0.1807		63.679	0.1274		253.227	0.1482		253.305	0.2093		632.22	0.0828		632.885	0.2843
63.777	0.1807		63.993	0.1274		254.479	0.1479		254.556	0.2099		635.341	0.0822		636.028	0.2846
64.09	0.1807		64.306	0.1274		255.733	0.1473		255.808	0.2099		638.459	0.0818		639.152	0.2849
64.405	0.1807		64.62	0.1277		256.985	0.1473		257.074	0.2102		641.577	0.0815		642.281	0.2852
64.719	0.1804		64.935	0.1274		258.237	0.1469		258.325	0.2105		644.747	0.0812		645.406	0.2852
65.032	0.1807		65.249	0.1274		259.488	0.1469		259.577	0.2105		647.869	0.0809		648.538	0.2858
65.346	0.1804		65.562	0.1277		260.115	0.1469		260.828	0.2111		650.992	0.0806		651.667	0.2858
65.66	0.1804		65.876	0.1277		262.025	0.1466		262.096	0.2111		654.162	0.0803		654.823	0.2865
65.974	0.1804		66.19	0.1277		263.276	0.1463		263.348	0.2114		657.286	0.08		657.951	0.2865
66.288	0.1804		66.504	0.1277		264.527	0.1463		264.618	0.2117		660.406	0.0797		661.081	0.2868
66.602	0.1804		66.819	0.1277		265.777	0.146		265.871	0.2121		663.591	0.0794		664.213	0.2871
66.915	0.1804		67.133	0.1277		267.028	0.1457		267.14	0.2121		666.741	0.0791		667.338	0.2874
67.229	0.1801		67.447	0.1277		268.277	0.1457		268.39	0.2124		669.908	0.0784		670.467	0.2874
67.543	0.1801		67.76	0.1277		269.527	0.1454		269.641	0.213		673.089	0.0781		673.586	0.2877
67.857	0.1801		68.073	0.1277		270.779	0.1454		270.893	0.2133		676.237	0.0781		676.714	0.288
68.171	0.1801		68.387	0.1277		272.027	0.1451		272.15	0.2136		679.36	0.0775		679.841	0.2883
68.329	0.1798		68.548	0.1277		273.278	0.1448		273.401	0.2136		682.485	0.0772		682.967	0.2886
68.804	0.1801		68.862	0.1277		274.531	0.1448		274.654	0.2139		685.647	0.0769		686.091	0.2889
69.118	0.1798		69.176	0.128		275.781	0.1445		275.908	0.2139		688.765	0.0766		689.219	0.2892
69.432	0.1798		69.49	0.128		277.051	0.1445		277.158	0.2142		691.89	0.0763		692.343	0.2896
69.745	0.1798		69.804	0.128		278.301	0.1442		278.406	0.2145		695.055	0.076		695.467	0.2899
70.059	0.1798		70.117	0.128		278.927	0.1442		279.658	0.2148		698.179	0.0756		698.592	0.2902
70.373	0.1795		70.434	0.1277		280.18	0.1438		280.909	0.2152		701.304	0.0753		701.716	0.2902
70.687	0.1798		70.749	0.128		281.445	0.1438		282.16	0.2152		704.426	0.075		704.842	0.2905
71	0.1795		70.905	0.128		282.707	0.1432		283.411	0.2155		707.547	0.0747		707.97	0.2914
71.314	0.1795		71.38	0.128		283.959	0.1432		284.662	0.2158		710.674	0.0744		711.096	0.2914
71.628	0.1795		71.694	0.128		285.212	0.1432		285.913	0.2158		713.799	0.0738		712.658	0.2917
71.942	0.1792		72.011	0.128		286.463	0.1429		287.18	0.2161		716.924	0.0738		715.824	0.292
72.256	0.1795		72.327	0.128		287.714	0.1426		288.432	0.2164		718.488	0.0735		718.954	0.2923
72.57	0.1792		72.641	0.128		288.963	0.1426		289.684	0.2167		721.613	0.0732		722.079	0.2927
72.884	0.1792		72.954	0.128		290.216	0.1423		290.935	0.2167		724.744	0.0729		725.205	0.293
73.197	0.1792		73.269	0.128		291.469	0.142		292.189	0.217		727.871	0.0725		728.333	0.2933
73.511	0.1792		73.583	0.128		292.722	0.142		292.813	0.217		730.995	0.0722		731.464	0.2936
73.671	0.1792		73.897	0.1283		293.972	0.1414		294.064	0.2173		734.121	0.0716		734.591	0.2939
74.142	0.1792		74.211	0.1283		295.223	0.1414		295.315	0.2176		737.249	0.0716		737.723	0.2942
74.299	0.1792		74.525	0.1283		296.477	0.1411		296.567	0.2179		740.37	0.071		740.85	0.2948
74.613	0.1789		74.839	0.1283		297.728	0.1407		297.82	0.2179		743.497	0.0707		743.978	0.2948
74.927	0.1789		75.157	0.1283		298.981	0.1407		299.07	0.2183		746.623	0.0704		747.102	0.2954
75.241	0.1789		75.471	0.1283		300.233	0.1404		300.32	0.2186		749.751	0.0698		750.228	0.2958
75.555	0.1789		75.785	0.1283		300.859	0.1404		301.57	0.2186		752.877	0.0688		753.355	0.2964
75.869	0.1789		76.099	0.1283		302.755	0.1401		302.822	0.2189		756.008	0.0685		756.48	0.2967
76.026	0.1786		76.412	0.1283		304.006	0.1398		304.073	0.2192		759.136	0.0682		759.638	0.297
76.502	0.1786		76.726	0.1287		305.258	0.1395		305.324	0.2192		762.263	0.0679		762.761	0.2976
76.817	0.1786		77.04	0.1287		306.509	0.1392		306.589	0.2195		765.388	0.0676		765.889	0.2979
77.13	0.1786		77.354	0.1287		307.761	0.1392		307.841	0.2198		768.514	0.067		769.013	0.2985
77.445	0.1783		77.668	0.1287		309.011	0.1389		309.092	0.2198		771.64	0.0667		772.137	0.2989
77.759	0.1783		77.981	0.1287		310.264	0.1386		310.344	0.2201		774.854	0.066		775.267	0.2995
78.078	0.1783		78.295	0.1287		311.515	0.1383		311.597	0.2201		777.98	0.0654		778.389	0.2998
78.392	0.1783		78.609	0.1287		312.767	0.1383		312.848	0.2204		781.103	0.0651		781.522	0.3007
78.706	0.1783		78.923	0.1287		314.018	0.138		314.1	0.2207		784.285	0.0642		784.648	0.301
79.019	0.1783		79.237	0.1287		315.271	0.1376		315.352	0.2207		787.407	0.0639		787.776	0.3016
79.176	0.1783		79.551	0.129		316.523	0.1376		316.602	0.221		790.535	0.0636		790.918	0.3023
79.652	0.178		79.865	0.1287		317.773	0.1373		317.852	0.2214		793.662	0.0626		794.05	0.3026
79.971	0.178		80.178	0.129		319.024	0.137		319.102	0.2214		796.79	0.0623		797.175	0.3035
80.284	0.178		80.493	0.129		320.274	0.1367		320.353	0.2217		799.918	0.0617		800.306	0.3044
80.598	0.178		80.806	0.129		321.524	0.1367		321.604	0.2217		803.09	0.0608		803.434	0.3051
80.912	0.178		81.12	0.129		322.775	0.1364		322.855	0.222		806.217	0.0601		806.561	0.306
81.226	0.178		81.434	0.129		324.026	0.1361		324.106	0.2223		809.345	0.0598		809.688	0.3066
81.54	0.178		81.434	0.129		325.295	0.1361		325.357	0.2223		812.475	0.0586		812.863	0.3072
81.854	0.1776		81.909	0.129		326.549	0.1358		326.609	0.2226		815.599	0.058		815.984	0.3085
82.167	0.1776		82.228	0.1293		327.801	0.1355		327.878	0.2229		818.723	0.0567		819.114	0.3088
82.482	0.1776		82.542	0.1293		329.053	0.1352		329.132	0.2229		821.853	0.0558		822.238	0.3103
82.796	0.1776		82.856	0.1293		330.304	0.1352		330.384	0.2229		824.975	0.0552		825.358	0.3109
83.11	0.1776		83.173	0.1293		331.558	0.1349		331.634	0.2232		828.104	0.0543		828.482	0.3116
83.424	0.1776		83.486	0.1293		332.809	0.1342		332.886	0.2235		831.234	0.0536		831.606	0.3134
83.738	0.1776		83.806	0.1296		333.436	0.1342		334.139	0.2238		834.361	0.053		834.733	0.3141
84.051	0.1773		84.119	0.1296		334.696	0.1339		335.391	0.2238		837.485	0.0521		837.86	0.315
84.365	0.1773		84.432	0.1296		335.322	0.1339		336.642	0.2238		840.612	0.0515		840.992	0.3172
84.683	0.1773		84.747	0.1296		337.218	0.1336		337.894	0.2241		843.74	0.0508		844.126	0.3181
84.996	0.1773		85.06	0.1299		338.47	0.1333		339.144	0.2245		846.866	0.0493		847.255	0.319
85.31	0.1773		85.374	0.1296		339.723	0.133		340.397	0.2245		849.989	0.0487		850.38	0.3212
85.624	0.177		85.531	0.1299		340.974	0.1327		341.648	0.2248		853.117	0.0471		853.504	0.3224
85.938	0.177		86.007	0.1299		342.245	0.1327		342.898	0.2251		854.681	0.0471		856.634	0.3249
86.252	0.177		86.321	0.1302		342.87	0.1324		344.15	0.2251		857.808	0.0456		858.197	0.3249
86.566	0.177		86.635	0.1299		344.763	0.1324		345.402	0.2254		860.935	0.045		861.376	0.3277
86.566	0.177		86.953	0.1299		346.016	0.1318		346.65	0.2254		864.06	0.0443		864.502	0.3292
87.042	0.177		87.267	0.1302		347.266	0.1318		347.917	0.226		867.185	0.0425		867.628	0.3311
87.356	0.177		87.581	0.1302		348.52	0.1314		349.168	0.2263		870.355	0.0419		870.752	0.3345
87.671	0.1767		87.895	0.1302		349.771	0.1311		350.421	0.2263		873.482	0.0409		873.88	0.3364
87.984	0.1767		88.209	0.1305		351.022	0.1308		351.047	0.2263		876.61	0.0397		877.048	0.3382
88.298	0.1767		88.522	0.1305		352.272	0.1308		352.297	0.2266		879.774	0.0388		878.612	0.3404
88.612	0.1767		88.836	0.1305		353.525	0.1305		353.549	0.2266		882.903	0.0369		883.342	0.3451
88.925	0.1767		89.15	0.1305		354.777	0.1302		354.801	0.2269		886.031	0.0363		886.467	0.3497
89.238	0.1767		89.464	0.1305		356.03	0.1302		356.053	0.2269		889.157	0.0353		889.593	0.3525
89.552	0.1764		89.778	0.1308		357.28	0.1296		357.305	0.2272		892.286	0.0335		892.724	0.3553
89.709	0.1764		90.092	0.1308		358.53	0.1296		358.556	0.2272		895.409	0.0326		895.851	0.3618
90.183	0.1764		90.406	0.1308		359.796	0.1293		359.806	0.2276		898.534	0.0316		898.977	0.3652
90.497	0.1764		90.72	0.1311		361.046	0.129		361.057	0.2279		901.663	0.0295		902.109	0.3692
90.812	0.1764		91.034	0.1311		362.297	0.1287		362.307	0.2279		904.795	0.0285		905.235	0.3773
91.126	0.1764		91.348	0.1311		363.547	0.1283		363.559	0.2282		907.918	0.0276		908.415	0.3816
91.439	0.1761		91.662	0.1311		364.797	0.1283		364.809	0.2282		911.045	0.0254		911.544	0.3919
91.596	0.1761		91.975	0.1311		366.062	0.128		366.057	0.2285		914.17	0.0242		914.671	0.3978
92.072	0.1761		92.289	0.1311		367.312	0.1277		367.33	0.2288		917.296	0.0217		917.802	0.4036
92.386	0.1761		92.607	0.1314		368.565	0.1277		367.954	0.2288		920.42	0.0202		920.928	0.417
92.7	0.1761		92.921	0.1314		369.816	0.1274		369.863	0.2291		923.542	0.0192		924.056	0.4247
93.014	0.1761		93.235	0.1314		371.066	0.1271		371.115	0.2294		926.667	0.0161		927.18	0.4325
93.328	0.1761		93.549	0.1318		372.318	0.1271		372.367	0.2294		929.79	0.0146		930.307	0.4511
93.642	0.1758		93.866	0.1318		373.571	0.1268		373.617	0.2297		932.921	0.0133		933.439	0.461
93.956	0.1758		94.18	0.1318		374.821	0.1265		374.87	0.2297		936.048	0.0102		936.57	0.4712
94.27	0.1758		94.337	0.1318		376.073	0.1265		376.142	0.23		939.182	0.0084		939.696	0.4936
94.584	0.1758		94.651	0.1318		377.326	0.1262		377.393	0.23					941.262	0.5047
94.898	0.1758		94.965	0.1321		378.578	0.1259		378.665	0.2303					942.825	0.5047
95.211	0.1758		95.279	0.1321		379.83	0.1256		379.915	0.2307
95.526	0.1758		95.593	0.1321		381.085	0.1256		381.165	0.2307
95.839	0.1755		95.906	0.1321		382.339	0.1252		382.417	0.231
96.158	0.1755		96.221	0.1324		382.339	0.1252		383.666	0.231
96.472	0.1755		96.534	0.1324		384.237	0.1249		384.925	0.2313
96.786	0.1755		96.848	0.1324		385.505	0.1246		386.175	0.2313
97.1	0.1755		97.161	0.1327		386.757	0.1246		387.425	0.2316
97.415	0.1755		97.475	0.1327		388.022	0.1243		388.676	0.2319
97.729	0.1755		97.788	0.1327		389.273	0.1243		389.944	0.2319
98.043	0.1752		98.102	0.133		390.524	0.124		391.196	0.2322
98.357	0.1752		98.416	0.133		391.775	0.124		392.466	0.2322
98.671	0.1752		98.73	0.133		393.045	0.1237		393.718	0.2325
98.986	0.1752		99.043	0.133		394.316	0.1234		394.969	0.2328
99.299	0.1752		99.357	0.133		395.568	0.1234		396.221	0.2328
99.613	0.1752		99.674	0.1333		396.819	0.1231		397.474	0.2331
99.928	0.1752		99.989	0.1333		398.072	0.1231		398.1	0.2331
100.241	0.1749		100.303	0.1336		399.323	0.1228		399.369	0.2334
100.399	0.1749		100.617	0.1336		400.574	0.1228		400.62	0.2334
100.556	0.1749		100.932	0.1336		401.824	0.1225		401.873	0.2334
101.031	0.1749		101.246	0.1336		403.075	0.1221		403.124	0.2338
101.346	0.1749		101.56	0.1336		404.327	0.1221		404.373	0.2341
101.66	0.1749		101.874	0.1339		405.576	0.1218		405.626	0.2341
101.973	0.1745		102.188	0.1339		406.829	0.1212		406.251	0.2341
102.287	0.1745		102.502	0.1339		408.079	0.1212		408.146	0.2344
102.601	0.1745		102.816	0.1342		409.342	0.1212		409.396	0.2347
102.915	0.1745		103.135	0.1342		410.595	0.1209		410.648	0.2347
103.229	0.1745		103.449	0.1349		411.845	0.1206		411.899	0.235
103.543	0.1745		103.763	0.1342		413.096	0.1206		413.151	0.235
103.863	0.1745		104.077	0.1349		413.722	0.1206		414.403	0.2353
104.176	0.1742		104.391	0.1349		415.616	0.1203		415.655	0.2353
104.49	0.1742		104.709	0.1349		416.868	0.12		416.908	0.2356
104.805	0.1742		105.023	0.1352		418.12	0.12		418.161	0.2356
105.118	0.1742		105.337	0.1352		419.369	0.1197		419.41	0.2359
105.437	0.1742		105.651	0.1352		420.621	0.1197		420.681	0.2362
105.751	0.1742		105.965	0.1355		421.872	0.1197		421.933	0.2362
106.065	0.1739		106.279	0.1355		422.498	0.1194		423.184	0.2365
106.379	0.1739		106.593	0.1355		424.393	0.1194		424.45	0.2365
106.692	0.1739		106.907	0.1358		425.642	0.119		425.702	0.2369
107.009	0.1739		107.221	0.1355		426.895	0.119		426.953	0.2369
107.322	0.1739		107.534	0.1358		428.147	0.1187		428.204	0.2372
107.636	0.1739		107.848	0.1358		429.397	0.1187		429.455	0.2372
107.949	0.1733		108.162	0.1358		430.649	0.1184		430.723	0.2375
108.263	0.1739		108.322	0.1361		431.902	0.1184		431.348	0.2378
108.577	0.1733		108.636	0.1361		433.153	0.1184		433.239	0.2378
108.892	0.1733		108.95	0.1361		433.779	0.1184		434.501	0.2381
109.206	0.1733		109.264	0.1361		435.032	0.1181		435.753	0.2381
109.52	0.1733		109.578	0.1364		436.284	0.1181		437.002	0.2384
109.834	0.1733		109.892	0.1364		437.535	0.1181		438.253	0.239
110.148	0.1733		110.209	0.1364		438.787	0.1178		439.508	0.239
110.462	0.173		110.523	0.1364		440.038	0.1178		440.758	0.2393
110.776	0.173		110.837	0.1367		441.29	0.1178		442.01	0.2393
111.091	0.173		111.151	0.1367		442.544	0.1175		443.261	0.2396
111.408	0.173		111.465	0.1367		443.796	0.1175		444.513	0.2396
111.722	0.173		111.778	0.137		445.049	0.1172		445.764	0.2396
112.036	0.173		112.092	0.137		446.3	0.1172		447.033	0.24
112.35	0.173		112.405	0.137		447.551	0.1172		448.283	0.2403
112.664	0.1727		112.721	0.1373		448.802	0.1169		448.91	0.2403
112.978	0.173		113.034	0.1373		450.067	0.1169		450.159	0.2406
113.291	0.1727		113.348	0.1373		451.317	0.1169		451.428	0.2406
113.605	0.1727		113.505	0.1373		452.569	0.1166		452.68	0.2409
113.762	0.1727		113.98	0.1373		453.821	0.1166		453.931	0.2409
114.075	0.1727		114.295	0.1376		455.071	0.1166		455.181	0.2412
114.39	0.1727		114.608	0.1376		456.323	0.1163		456.432	0.2415
114.704	0.1727		114.922	0.138		457.573	0.1166		457.684	0.2415
115.017	0.1727		115.236	0.138		458.822	0.1163		458.935	0.2418
115.331	0.1724		115.554	0.138		460.073	0.1159		460.186	0.2418
115.645	0.1727		115.868	0.138		461.324	0.1159		461.439	0.2421
115.959	0.1724		116.181	0.138		462.575	0.1159		462.692	0.2421
116.272	0.1724		116.495	0.1383		463.203	0.1159		463.943	0.2424
116.586	0.1724		116.809	0.1383		465.096	0.1156		465.211	0.2424
116.9	0.1724		117.124	0.1383		466.347	0.1156		466.462	0.2427
117.214	0.1724		117.438	0.1386		467.599	0.1156		467.713	0.2431
117.528	0.1724		117.752	0.1386		468.851	0.1153		468.963	0.2431
117.841	0.1721		118.066	0.1386		470.103	0.1153		470.214	0.2434
118.155	0.1724		118.381	0.1386		471.355	0.1153		471.479	0.2434
118.473	0.1721		118.695	0.1386		472.604	0.1153		472.73	0.2437
118.787	0.1721		119.009	0.1389		473.857	0.1153		473.981	0.2437
119.101	0.1721		119.323	0.1389		475.108	0.115		475.233	0.244
119.415	0.1721		119.636	0.1389		476.359	0.115		476.484	0.2443
119.729	0.1721		119.95	0.1392		477.61	0.115		477.734	0.2443
120.043	0.1721		120.264	0.1392		478.86	0.115		478.985	0.2443
120.357	0.1721		120.578	0.1392		480.113	0.1147		480.235	0.2446
120.67	0.1721		120.892	0.1395		481.366	0.1147		481.486	0.2446
120.985	0.1721		121.207	0.1395		482.619	0.1147		482.738	0.2449
121.299	0.1718		121.521	0.1395		483.871	0.1147		483.989	0.2452
121.613	0.1718		121.835	0.1398		485.123	0.1144		485.241	0.2452
121.774	0.1718		122.149	0.1395		486.375	0.1144		486.492	0.2455
122.249	0.1718		122.306	0.1398		487.627	0.1144		487.762	0.2455
122.563	0.1718		122.62	0.1398		488.88	0.1144		489.013	0.2458
122.879	0.1718		122.935	0.1398		490.134	0.1141		490.265	0.2458
123.193	0.1714		123.249	0.1398		491.383	0.1141		491.517	0.2462
123.507	0.1714		123.568	0.1401		492.008	0.1141		492.767	0.2462
123.821	0.1714		123.882	0.1401		493.281	0.1141		494.019	0.2465
124.135	0.1714		124.2	0.1404		494.533	0.1141		495.27	0.2465
124.449	0.1714		124.514	0.1404		495.784	0.1138		496.523	0.2468
124.762	0.1714		124.831	0.1404		497.037	0.1138		497.773	0.2468
125.076	0.1714		125.145	0.1404		498.288	0.1138		499.025	0.2471
125.394	0.1714		125.302	0.1404		499.541	0.1135		500.275	0.2474
125.708	0.1714		125.778	0.1407		500.793	0.1138		501.528	0.2474
126.022	0.1711		126.091	0.1407		502.045	0.1135		502.778	0.2477
126.336	0.1711		126.409	0.1407		503.311	0.1135		504.03	0.2477
126.65	0.1711		126.723	0.1411		504.561	0.1135		504.656	0.2477
126.967	0.1711		127.037	0.1411		505.812	0.1135		505.907	0.248
127.124	0.1711		127.351	0.1411		507.063	0.1135		507.158	0.248
127.438	0.1711		127.664	0.1411		508.316	0.1132		508.41	0.2486
127.752	0.1711		127.977	0.1414		509.569	0.1132		509.661	0.2486
128.066	0.1711		128.291	0.1414		510.819	0.1132		510.912	0.2486
128.379	0.1711		128.609	0.1414		512.071	0.1128		512.184	0.2489
128.697	0.1711		128.922	0.1414		513.323	0.1128		513.434	0.2489
129.011	0.1708		129.236	0.1417		514.576	0.1128		514.688	0.2493
129.168	0.1708		129.551	0.1417		515.829	0.1125		515.941	0.2496
129.646	0.1708		129.864	0.1417		517.08	0.1125		517.191	0.2496
129.96	0.1708		130.178	0.142		518.343	0.1125		518.443	0.2496
130.273	0.1708		130.496	0.142		519.594	0.1125		519.693	0.2499
130.586	0.1708		130.814	0.142		520.846	0.1125		520.945	0.2499
130.9	0.1708		131.127	0.142		522.099	0.1125		522.198	0.2502
131.214	0.1708		131.441	0.1423		523.35	0.1122		523.449	0.2505
131.528	0.1708		131.755	0.1423		524.612	0.1122		524.7	0.2505
131.842	0.1708		132.069	0.1423		525.869	0.1122		525.949	0.2508
132.156	0.1705		132.383	0.1426		526.495	0.1122		526.575	0.2508
132.313	0.1705		132.697	0.1426		528.389	0.1119		528.467	0.2508
132.787	0.1705		133.011	0.1426		529.639	0.1119		529.717	0.2511
133.102	0.1708		133.325	0.1429		530.889	0.1116		530.966	0.2514
133.415	0.1705		133.639	0.1429		532.138	0.1116		532.219	0.2514
133.729	0.1705		133.953	0.1429		533.389	0.1116		533.47	0.252
134.043	0.1705		134.267	0.1429		534.654	0.1116		534.72	0.252
134.358	0.1705		134.424	0.1432		535.905	0.1116		535.97	0.2524
134.672	0.1705		134.581	0.1432		537.155	0.1113		537.222	0.2524
134.985	0.1705		135.057	0.1432		538.404	0.1113		538.475	0.2527
135.299	0.1705		135.371	0.1432		539.655	0.1113		539.726	0.2527
135.614	0.1705		135.684	0.1432		540.905	0.1113		540.979	0.253
135.928	0.1702		135.998	0.1435		542.154	0.1113		542.229	0.253
136.241	0.1702		136.312	0.1435		542.154	0.1113		543.48	0.2533
136.555	0.1702		136.625	0.1435		544.046	0.111		544.73	0.2533
136.87	0.1702		136.94	0.1438		545.296	0.111		545.981	0.2536
137.184	0.1702		137.258	0.1438		546.543	0.111		547.253	0.2536
137.498	0.1702		137.571	0.1438		547.169	0.1107		548.504	0.2536
137.812	0.1699		137.886	0.1442		549.058	0.1107		549.756	0.2539
138.126	0.1699		138.199	0.1442		550.307	0.1107		551.008	0.2542
138.44	0.1699		138.514	0.1442		551.559	0.1107		552.259	0.2542
138.755	0.1699		138.828	0.1442		552.808	0.1104		553.53	0.2545
139.068	0.1699		139.142	0.1442		554.057	0.1104		554.783	0.2545
139.382	0.1699		139.456	0.1445		555.304	0.1104		556.035	0.2545
139.696	0.1699		139.77	0.1445		556.553	0.1104		557.286	0.2548
140.013	0.1699		140.083	0.1445		557.803	0.1101		558.536	0.2548
140.327	0.1699		140.397	0.1448		559.071	0.1101		559.162	0.2551
140.484	0.1699		140.711	0.1448		560.321	0.1101		560.414	0.2551
140.802	0.1699		141.025	0.1448		561.573	0.1097		561.668	0.2555
141.116	0.1699		141.338	0.1448		562.823	0.1097		562.919	0.2555
141.43	0.1696		141.652	0.1451		564.093	0.1097		564.172	0.2558
141.747	0.1696		141.966	0.1451		565.341	0.1097		565.422	0.2558
142.061	0.1696		142.28	0.1451		566.588	0.1097		566.691	0.2561
142.375	0.1696		142.594	0.1454		567.848	0.1094		567.945	0.2561
142.689	0.1696		142.908	0.1454		569.097	0.1094		569.216	0.2564
143.003	0.1696		143.222	0.1454		570.347	0.1094		570.488	0.2564
143.16	0.1696		143.536	0.1454		571.596	0.1091		571.738	0.2567
143.635	0.1696		143.85	0.1457		572.845	0.1091		572.991	0.2567
143.948	0.1696		144.164	0.1457		574.113	0.1091		574.242	0.2567
144.262	0.1696		144.477	0.1457		575.363	0.1091		575.493	0.257
144.576	0.1696		144.791	0.146		576.633	0.1088		576.746	0.257
144.89	0.1696		144.948	0.146		577.882	0.1088		577.997	0.257
145.204	0.1693		145.266	0.146		579.132	0.1082		579.249	0.2576
145.518	0.1693		145.741	0.1463		580.381	0.1082		580.501	0.2576
145.832	0.1693		146.055	0.1463		581.632	0.1082		581.752	0.2579
146.146	0.1693		146.369	0.1463		582.256	0.1079		583.005	0.2579
146.46	0.1693		146.684	0.1466		584.143	0.1079		584.256	0.2579
146.774	0.1693		146.997	0.1466		585.395	0.1079		585.509	0.2582
147.087	0.1693		147.311	0.1469		586.656	0.1076		586.762	0.2582
147.401	0.1693		147.625	0.1469		587.907	0.1079		588.012	0.2582
147.715	0.1693		147.939	0.1469		589.157	0.1076		589.263	0.2586
148.028	0.1693		148.253	0.1469		590.407	0.1073		590.515	0.2589
148.343	0.1693		148.415	0.1469		591.657	0.1076		591.765	0.2589
148.657	0.169		148.729	0.1473		592.906	0.1073		593.016	0.2592
148.971	0.169		149.043	0.1473		594.157	0.107		594.278	0.2592
149.285	0.169		149.357	0.1473		595.407	0.107		595.545	0.2595
149.598	0.169		149.671	0.1479		596.659	0.107		596.797	0.2595
149.912	0.169		149.985	0.1479		597.909	0.107		598.048	0.2595
150.226	0.169		150.299	0.1479		599.156	0.1066		599.297	0.2598
150.54	0.169		150.613	0.1482		599.781	0.1066		600.549	0.2598
150.853	0.169		150.927	0.1482		601.032	0.1066		601.818	0.2598
151.167	0.1687		151.241	0.1482		602.282	0.1063		603.068	0.2601
151.481	0.169		151.555	0.1485		603.533	0.1063		604.318	0.2601
151.798	0.1687		151.87	0.1485		604.783	0.1063		605.57	0.2604
152.115	0.1687		152.183	0.1485		606.031	0.106		606.82	0.2604
152.429	0.1687		152.497	0.1488		607.281	0.106		608.072	0.2604
152.743	0.1687		152.811	0.1488		608.533	0.1057		608.072	0.2604
153.056	0.1687		153.125	0.1488		609.784	0.1057		609.967	0.2607
153.37	0.1687		153.439	0.1491		611.031	0.1054		611.218	0.261
153.684	0.1687		153.752	0.1491		612.282	0.1054		612.47	0.261
154.003	0.1687		154.067	0.1491		613.533	0.1054		613.719	0.261
154.317	0.1687		154.381	0.1494		614.784	0.1051		614.97	0.2613
154.473	0.1687		154.695	0.1494		616.036	0.1051		616.22	0.2613
154.788	0.1683		155.009	0.1494		617.303	0.1048		617.471	0.2613
155.101	0.1683		155.323	0.1497		618.552	0.1048		618.723	0.2617
155.415	0.1683		155.637	0.1497		619.801	0.1048		619.975	0.262
155.729	0.1683		155.954	0.15		621.049	0.1045		621.227	0.262
156.043	0.1683		156.268	0.15		622.301	0.1045		622.479	0.262
156.356	0.1683		156.586	0.15		623.551	0.1042		623.729	0.262
156.67	0.1683		156.906	0.15		624.812	0.1039		624.98	0.2623
156.984	0.1683		157.22	0.1504		626.06	0.1039		626.231	0.2626
157.299	0.1683		157.534	0.1504		627.31	0.1039		627.482	0.2626
157.613	0.1683		157.848	0.1504		628.559	0.1035		628.731	0.2626
157.927	0.1683		158.162	0.1507		629.809	0.1035		629.983	0.2629
158.241	0.1683		158.476	0.1507		631.058	0.1032		631.235	0.2629
158.555	0.168		158.79	0.151		632.309	0.1032		632.486	0.2629
158.869	0.168		159.103	0.151		633.559	0.1029		633.739	0.2632
159.183	0.168		159.42	0.151		634.809	0.1029		635.009	0.2632
159.497	0.168		159.734	0.1513		636.059	0.1026		636.269	0.2635
159.811	0.168		160.047	0.1513		637.311	0.1026		637.52	0.2635
160.125	0.168		160.361	0.1513		638.561	0.1023		638.145	0.2635
160.439	0.168		160.675	0.1516		639.809	0.1023		640.057	0.2638
160.753	0.168		160.988	0.1519		641.057	0.1023		641.308	0.2638
161.067	0.1677		161.302	0.1519		642.304	0.102		642.559	0.2638
161.381	0.168		161.616	0.1519		643.572	0.1017		643.81	0.2641
161.695	0.168		161.773	0.1522		644.824	0.1017		645.063	0.2641
162.009	0.1677		162.087	0.1522		646.075	0.1014		646.315	0.2641
162.323	0.1677		162.402	0.1522		647.344	0.1014		647.567	0.2644
162.637	0.1677		162.716	0.1525		648.594	0.1014		648.818	0.2644
162.954	0.1677		163.03	0.1525		649.843	0.1011		649.442	0.2644
163.269	0.1677		163.344	0.1525		651.092	0.1008		651.337	0.2651
163.582	0.1677		163.658	0.1528		652.341	0.1008		652.589	0.2651
163.896	0.1677		163.972	0.1528		653.589	0.1004		653.84	0.2654
164.209	0.1677		164.289	0.1531		654.837	0.1004		655.092	0.2654
164.528	0.1677		164.603	0.1531		656.084	0.1001		656.343	0.2657
164.846	0.1674		164.917	0.1531		657.332	0.0998		657.594	0.2654
165.16	0.1674		165.231	0.1535		658.597	0.0998		658.844	0.2657
165.474	0.1674		165.545	0.1535		659.844	0.0995		660.094	0.2657
165.788	0.1674		165.863	0.1535		661.094	0.0995		661.344	0.2657
166.107	0.1674		166.177	0.1538		662.342	0.0995		662.595	0.266
166.421	0.1674		166.491	0.1538		662.965	0.0992		663.221	0.266
166.735	0.1674		166.648	0.1541		663.59	0.0989		664.472	0.2663
167.049	0.1674		167.123	0.1544		665.484	0.0986		665.723	0.2663
167.363	0.1671		167.437	0.1544		666.732	0.0986		666.973	0.2663
167.678	0.1671		167.75	0.1544		667.984	0.0986		668.223	0.2666
167.835	0.1671		168.064	0.1547		669.234	0.0983		669.474	0.2666
168.154	0.1671		168.381	0.1547		670.482	0.0983		670.74	0.2666
168.468	0.1671		168.695	0.155		671.73	0.098		671.992	0.2669
168.782	0.1671		169.009	0.155		672.981	0.098		673.243	0.2669
169.096	0.1671		169.323	0.1553		674.229	0.0977		674.495	0.2669
169.415	0.1671		169.637	0.1553		675.479	0.0977		675.745	0.2672
169.729	0.1671		169.951	0.1556		676.728	0.0973		676.998	0.2672
170.043	0.1668		170.265	0.1556		677.979	0.097		678.27	0.2675
170.357	0.1671		170.584	0.1559		679.231	0.097		679.523	0.2675
170.671	0.1668		170.898	0.1559		680.48	0.097		680.773	0.2675
170.984	0.1668		171.211	0.1559		681.729	0.0967		682.024	0.2675
171.299	0.1668		171.525	0.1563		682.979	0.0964		683.274	0.2679
171.613	0.1668		171.839	0.1563		684.229	0.0964		684.525	0.2679
171.927	0.1668		172.156	0.1566		685.481	0.0961		685.777	0.2679
172.241	0.1668		172.47	0.1566		686.731	0.0961		687.028	0.2682
172.554	0.1668		172.783	0.1569		687.98	0.0958		688.278	0.2682
172.868	0.1668		173.097	0.1569		689.23	0.0952		689.528	0.2682
173.182	0.1668		173.415	0.1572		690.481	0.0952		690.795	0.2685
173.496	0.1665		173.73	0.1572		691.73	0.0949		692.047	0.2688
173.817	0.1665		174.046	0.1575		692.979	0.0949		693.298	0.2688
174.131	0.1665		174.203	0.1575		694.228	0.0949		694.55	0.2688
174.444	0.1665		174.517	0.1575		695.477	0.0946		695.801	0.2688
174.759	0.1665		174.833	0.1578		696.727	0.0942		697.053	0.2691
175.072	0.1665		175.148	0.1581		697.976	0.0942		698.303	0.2691
175.39	0.1665		175.461	0.1581		699.223	0.0939		699.551	0.2691
175.704	0.1665		175.775	0.1581		700.489	0.0939		700.803	0.2691
176.017	0.1665		176.089	0.1584		701.754	0.0939		702.053	0.2694
176.331	0.1665		176.403	0.1584		703.002	0.0936		703.305	0.2697
176.645	0.1665		176.717	0.1587		704.251	0.0936		704.557	0.2697
176.959	0.1665		177.031	0.1587		705.515	0.0933		705.808	0.2697
177.273	0.1665		177.188	0.159		706.764	0.0933		707.059	0.2697
177.587	0.1665		177.664	0.159		708.014	0.0933		708.31	0.27
177.901	0.1662		177.977	0.159		709.263	0.093		709.561	0.27
178.214	0.1662		178.291	0.1594		710.511	0.0927		710.832	0.27
178.529	0.1662		178.605	0.1597		711.761	0.0927		712.085	0.2703
178.842	0.1662		178.919	0.1597		713.011	0.0927		713.336	0.2703
179.156	0.1662		179.233	0.1597		714.259	0.0924		714.602	0.2703
179.47	0.1662		179.547	0.16		715.507	0.0924		715.854	0.2706
179.783	0.1662		179.86	0.16		716.754	0.0921		717.121	0.2706
180.097	0.1662		180.174	0.1603		718.003	0.0921		717.746	0.2706
180.41	0.1662		180.488	0.1603		719.252	0.0918		718.998	0.271
180.724	0.1662		180.802	0.1609		720.501	0.0918		720.271	0.271
181.038	0.1662		181.116	0.1609		721.749	0.0918		721.523	0.2713
181.352	0.1659		181.434	0.1612		722.999	0.0915		722.773	0.2713
181.509	0.1659		181.749	0.1612		724.25	0.0915		724.025	0.2713
181.823	0.1659		182.062	0.1615		725.501	0.0915		725.275	0.2713
182.137	0.1659		182.377	0.1615		726.75	0.0911		726.526	0.2713
182.451	0.1659		182.69	0.1618		727.999	0.0911		727.776	0.2716
182.765	0.1659		183.004	0.1618		728.623	0.0911		729.028	0.2716
183.079	0.1659		183.318	0.1621		729.892	0.0911		730.282	0.2719
183.393	0.1659		183.632	0.1621		730.518	0.0911		731.547	0.2719
183.706	0.1659		183.946	0.1625		732.409	0.0911		732.8	0.2719
184.021	0.1656		184.26	0.1625		733.659	0.0908		734.053	0.2722
184.335	0.1659		184.575	0.1628		734.908	0.0908		735.304	0.2722
184.649	0.1656		184.889	0.1628		736.171	0.0905		736.573	0.2722
184.963	0.1656		185.203	0.1631		737.421	0.0905		737.822	0.2725
185.281	0.1656		185.516	0.1631		738.67	0.0905		739.074	0.2725
185.594	0.1656		185.83	0.1634		739.919	0.0905		740.325	0.2728
185.908	0.1656		186.144	0.1634		741.167	0.0905		741.577	0.2728
186.227	0.1656		186.458	0.1637		742.429	0.0902		742.847	0.2728
186.541	0.1656		186.772	0.1637		743.678	0.0902		744.098	0.2728
186.855	0.1656		187.085	0.164		744.941	0.0899		745.35	0.2731
187.168	0.1656		187.405	0.164		746.191	0.0899		746.599	0.2731
187.482	0.1656		187.719	0.164		747.44	0.0896		747.85	0.2734
187.796	0.1652		187.719	0.164		748.694	0.0896		749.104	0.2734
188.11	0.1652		188.199	0.1643		749.942	0.0896		750.356	0.2737
188.424	0.1652		188.513	0.1646		751.191	0.0896		751.605	0.2737
188.738	0.1652		188.827	0.1646		752.44	0.0893		752.856	0.2737
189.052	0.1652		189.144	0.1649		753.689	0.0893		754.11	0.2741
189.366	0.1652		189.458	0.1652		754.938	0.0893		755.362	0.2741
189.68	0.1652		189.771	0.1652		756.189	0.0893		756.614	0.2744
189.994	0.1652		190.086	0.1652		757.441	0.089		757.864	0.2744
190.308	0.1652		190.399	0.1656		758.692	0.089		759.117	0.2744
190.622	0.1652		190.713	0.1656		759.945	0.089		760.381	0.2744
190.936	0.1652		191.027	0.1659		761.197	0.0887		761.632	0.2747
191.25	0.1649		191.341	0.1662		762.45	0.0887		762.885	0.2747
191.564	0.1649		191.655	0.1659		763.702	0.0887		764.135	0.2747
191.878	0.1649		191.969	0.1665		764.967	0.0884		765.388	0.275
192.192	0.1649		192.283	0.1665		766.216	0.0884		766.639	0.275
192.506	0.1649		192.601	0.1665		767.468	0.0884		767.89	0.2753
192.824	0.1649		192.915	0.1668		768.718	0.0884		769.142	0.2753
193.14	0.1649		193.229	0.1668		769.971	0.088		769.767	0.2756
193.453	0.1646		193.543	0.1671		771.223	0.088		770.392	0.2756
193.767	0.1649		193.857	0.1671		772.474	0.0877		772.287	0.2756
194.081	0.1646		194.173	0.1671		773.727	0.0877		773.537	0.2759
194.395	0.1646		194.487	0.1674		774.977	0.0877		774.787	0.2759
194.709	0.1646		194.802	0.1677		776.226	0.0877		776.04	0.2759
195.023	0.1646		195.116	0.1677		777.479	0.0874		777.29	0.2762
195.337	0.1646		195.429	0.168		778.731	0.0877		778.54	0.2762
195.494	0.1646		195.743	0.168		779.983	0.0874		779.792	0.2765
195.808	0.1646		196.057	0.1683		781.234	0.0874		781.044	0.2765
196.125	0.1646		196.371	0.1683		782.486	0.0874		782.298	0.2768
196.44	0.1646		196.685	0.1683		783.738	0.0871		783.549	0.2768
196.758	0.1646		196.999	0.1687		784.375	0.0871		784.801	0.2772
197.072	0.1646		197.313	0.1687		785.646	0.0868		786.051	0.2772
197.386	0.1646		197.627	0.169		786.899	0.0868		787.304	0.2772
197.7	0.1643		197.94	0.169		788.151	0.0865		788.555	0.2775
198.013	0.1643		198.254	0.1693		789.408	0.0865		789.808	0.2775
198.328	0.1643		198.567	0.1693		790.661	0.0865		791.06	0.2775
198.641	0.1643		198.884	0.1696		791.912	0.0862		792.314	0.2781
198.956	0.1643		199.198	0.1696		793.16	0.0862		793.565	0.2784
199.27	0.1643		199.512	0.1696		794.409	0.0859		794.817	0.2784
199.584	0.1643		199.827	0.1699		795.659	0.0859		796.068	0.2784
199.898	0.1643		200.141	0.1699		796.906	0.0859		797.318	0.2787
200.212	0.1643		200.454	0.1702		798.156	0.0856		798.568	0.2787
200.529	0.1643		200.768	0.1702		799.407	0.0853		799.817	0.279
200.843	0.164		201.082	0.1705		800.655	0.0853		801.069	0.279
201.157	0.164		201.395	0.1705		801.906	0.0849		802.334	0.279
201.471	0.164		201.552	0.1705		803.155	0.0849		803.584	0.2793
201.789	0.164		201.866	0.1708		804.405	0.0849		804.835	0.2793
202.102	0.164		202.18	0.1708		805.655	0.0846		806.085	0.2796
202.416	0.164		202.494	0.1711		806.904	0.0843		807.337	0.2796
202.729	0.164		202.808	0.1711		808.154	0.0843		808.588	0.2796
203.043	0.164		203.122	0.1711		809.403	0.084		809.838	0.2799
203.356	0.164		203.44	0.1714		810.651	0.084		811.09	0.2803
203.67	0.164		203.755	0.1718		811.901	0.0837		811.717	0.2803
203.983	0.164		204.069	0.1718		813.15	0.0837		813.612	0.2803
204.298	0.164		204.382	0.1721		814.398	0.0834		814.865	0.2806
204.612	0.1637		204.539	0.1721		815.649	0.0831		816.116	0.2806
204.926	0.1637		205.014	0.1721		816.897	0.0831		817.367	0.2806
205.239	0.1637		205.327	0.1724		818.147	0.0831		818.619	0.2809
205.553	0.1637		205.641	0.1727		819.397	0.0828		819.87	0.2809
205.867	0.1637		205.955	0.1727		820.649	0.0828		821.121	0.2812
206.024	0.1637		206.269	0.1727		821.897	0.0822		821.747	0.2812
206.498	0.1637		206.582	0.1727		823.148	0.0818		823.64	0.2815
206.812	0.1637		206.897	0.173		824.396	0.0818		824.891	0.2815
207.126	0.1634		207.211	0.173		825.655	0.0815		825.515	0.2815
207.283	0.1634		207.524	0.1733		826.905	0.0815		826.767	0.2818
207.768	0.1637		207.839	0.1733		828.168	0.0812		828.018	0.2821
207.925	0.1634		208.152	0.1739		829.419	0.0809		829.269	0.2821
208.239	0.1634		208.467	0.1739		830.667	0.0809		830.52	0.2824
208.553	0.1634		208.781	0.1742		831.918	0.0806		831.772	0.2824
208.871	0.1634		209.095	0.1742		833.166	0.0803		833.024	0.2827
209.185	0.1634		209.412	0.1745		834.417	0.0803		834.275	0.283
209.498	0.1634		209.726	0.1745		835.666	0.08		835.527	0.283
209.812	0.1634		210.04	0.1745		836.915	0.0797		836.779	0.2834
210.126	0.1631		210.354	0.1749		838.163	0.0797		838.03	0.2834
210.44	0.1631		210.668	0.1752		839.414	0.0794		839.285	0.2834
210.754	0.1631		210.982	0.1752		840.662	0.0794		840.536	0.2837
211.068	0.1631		211.296	0.1755		841.912	0.0791		841.161	0.2837
211.382	0.1631		211.61	0.1755		843.16	0.0787		843.061	0.284
211.696	0.1631		211.924	0.1758		844.408	0.0787		844.313	0.2843
212.01	0.1631		212.238	0.1758		845.658	0.0784		845.563	0.2843
212.323	0.1631		212.552	0.1758		846.906	0.0781		846.812	0.2846
212.637	0.1628		212.866	0.1761		848.158	0.0778		848.063	0.2846
212.951	0.1628		213.18	0.1761		849.411	0.0778		849.313	0.2849
213.265	0.1628		213.494	0.1761		850.037	0.0775		850.564	0.2852
213.582	0.1628		213.808	0.1764		851.289	0.0772		851.816	0.2852
213.896	0.1628		214.121	0.1764		852.542	0.0772		853.086	0.2855
214.21	0.1628		214.435	0.1764		853.792	0.0769		854.339	0.2858
214.524	0.1628		214.758	0.1767		855.046	0.0766		855.59	0.2858
214.839	0.1628		214.915	0.1767		856.298	0.0763		856.841	0.2858
215.153	0.1625		215.229	0.177		857.552	0.0763		858.095	0.2865
215.47	0.1625		215.542	0.177		858.803	0.076		859.347	0.2865
215.627	0.1625		215.856	0.1773		860.052	0.0756		860.599	0.2868
216.101	0.1625		216.17	0.1773		861.324	0.0756		861.85	0.2871
216.419	0.1625		216.487	0.1773		862.574	0.0753		863.1	0.2871
216.733	0.1625		216.802	0.1776		863.825	0.075		864.349	0.2874
217.047	0.1625		217.115	0.1776		865.075	0.0747		865.598	0.2874
217.36	0.1625		217.429	0.178		865.723	0.0747		866.849	0.2877
217.674	0.1625		217.743	0.178		867.616	0.0744		868.1	0.288
217.831	0.1625		218.057	0.178		868.867	0.0741		869.349	0.288
218.306	0.1625		218.371	0.1783		870.132	0.0741		870.598	0.2883
218.625	0.1621		218.685	0.1783		871.383	0.0738		871.848	0.2886
218.938	0.1621		218.999	0.1786		872.634	0.0735		873.1	0.2886
219.252	0.1621		219.312	0.1786		873.885	0.0735		874.35	0.2892
219.565	0.1621		219.626	0.1789		875.136	0.0729		875.6	0.2892
219.879	0.1621		219.783	0.1789		876.389	0.0729		876.849	0.2896
220.192	0.1621		220.258	0.1792		877.642	0.0725		878.098	0.2899
220.506	0.1621		220.572	0.1792		878.893	0.0722		879.346	0.2899
220.82	0.1618		220.886	0.1792		880.145	0.0719		880.597	0.2902
221.133	0.1618		221.2	0.1795		881.398	0.0719		881.846	0.2905
221.289	0.1618		221.513	0.1795		882.663	0.0713		883.095	0.2911
221.603	0.1618		221.828	0.1798		883.917	0.0713		884.343	0.2911
221.917	0.1618		222.142	0.1798		885.168	0.071		884.985	0.2914
222.231	0.1618		222.456	0.1798		886.419	0.0704		886.235	0.2917
222.544	0.1615		222.77	0.1801		887.67	0.0704		887.503	0.292
222.857	0.1618		223.084	0.1801		888.923	0.0701		888.753	0.2923
223.17	0.1615		223.398	0.1801		890.176	0.0698		890.001	0.2927
223.484	0.1615		223.713	0.1804		891.428	0.0698		891.251	0.2927
223.798	0.1615		224.026	0.1804		892.68	0.0688		892.5	0.293
224.112	0.1615		224.34	0.1807		893.932	0.0685		893.782	0.2933
224.426	0.1615		224.654	0.1807		895.206	0.0685		895.047	0.2936
224.74	0.1615		224.968	0.1807		896.458	0.0679		896.294	0.2939
225.053	0.1615		225.125	0.1811		897.709	0.0676		897.543	0.2942
225.367	0.1612		225.602	0.1811		898.961	0.0676		898.794	0.2945
225.68	0.1612		225.916	0.1811		899.586	0.0673		900.044	0.2948
225.994	0.1612		226.23	0.1814		900.837	0.067		901.292	0.2951
226.307	0.1612		226.544	0.1814		902.11	0.0667		902.541	0.2951
226.62	0.1612		226.858	0.1817		903.381	0.0663		903.789	0.2954
226.933	0.1609		227.172	0.1817		904.633	0.066		905.039	0.2958
227.247	0.1612		227.486	0.1817		905.886	0.0657		906.287	0.2961
227.561	0.1609		227.801	0.182		907.149	0.0657		907.536	0.2964
227.874	0.1609		228.115	0.182		908.415	0.0651		908.797	0.2967
228.188	0.1609		228.429	0.182		909.666	0.0651		910.047	0.297
228.501	0.1609		228.588	0.1823		910.919	0.0645		911.296	0.2973
228.818	0.1609		228.903	0.1823		912.184	0.0642		912.56	0.2976
229.131	0.1609		229.216	0.1826		913.436	0.0642		913.809	0.2982
229.444	0.1603		229.53	0.1826		914.687	0.0636		915.057	0.2985
229.761	0.1603		229.845	0.1826		915.938	0.0632		916.305	0.2989
230.075	0.1603		230.161	0.1829		917.189	0.0632		917.554	0.2992
230.388	0.1603		230.484	0.1829		918.441	0.0626		918.805	0.2995
230.702	0.1603		230.798	0.1832		919.067	0.0626		920.055	0.2998
231.015	0.1603		231.112	0.1832		920.956	0.062		921.305	0.3004
231.328	0.1603		231.425	0.1832		922.207	0.0617		922.557	0.3007
231.642	0.16		231.739	0.1835		923.458	0.0614		923.806	0.3013
231.962	0.16		232.053	0.1835		924.708	0.0608		925.055	0.3016
232.279	0.16		232.367	0.1835		925.959	0.0605		926.32	0.302
232.593	0.16		232.681	0.1838		927.212	0.0601		927.57	0.3026
232.91	0.16		232.995	0.1838		928.463	0.0598		928.818	0.3029
233.223	0.16		233.309	0.1838		929.714	0.0595		930.067	0.3032
233.544	0.1597		233.623	0.1842		930.966	0.0592		931.316	0.3041
233.86	0.1597		233.78	0.1842		932.215	0.0586		932.565	0.3044
234.174	0.1597		234.254	0.1845		933.466	0.0583		933.827	0.3051
234.487	0.1597		234.569	0.1845		934.727	0.058		935.08	0.3057
234.801	0.1597		234.883	0.1845		935.977	0.0574		936.333	0.306
235.114	0.1597		235.197	0.1848		937.227	0.057		937.583	0.3069
235.427	0.1597		235.511	0.1848		938.478	0.0567		938.832	0.3072
235.584	0.1597		235.824	0.1848		939.729	0.0561		940.084	0.3075
235.897	0.1594		236.141	0.1851		940.994	0.0558		941.337	0.3085
236.211	0.1594		236.454	0.1851		942.26	0.0552		942.586	0.3091
236.524	0.1594		236.768	0.1851		943.512	0.0549		943.211	0.3094
236.838	0.1594		237.082	0.1854		944.763	0.0546		944.463	0.3097
237.152	0.159		237.396	0.1854		946.017	0.0539		945.716	0.3103
237.465	0.1594		237.709	0.1854		946.642	0.0539		946.97	0.3109
237.78	0.159		238.023	0.1857		947.91	0.0533		948.223	0.3116
238.094	0.159		238.338	0.1857		949.162	0.053		949.475	0.3125
238.408	0.159		238.651	0.186		950.413	0.0524		950.725	0.3128
238.722	0.159		238.965	0.186		951.663	0.0521		951.977	0.3134
239.039	0.159		239.284	0.186		952.936	0.0515		953.229	0.3144
239.357	0.159		239.597	0.186		954.188	0.0512		954.481	0.315
239.671	0.159		239.911	0.1863		955.439	0.0508		955.73	0.3156
239.984	0.159		240.224	0.1863		956.69	0.0505		956.98	0.3165
240.298	0.1587		240.538	0.1869		957.943	0.0499		958.23	0.3175
240.612	0.1587		240.851	0.1863		959.195	0.0493		959.483	0.3181
240.929	0.1587		241.169	0.1869		960.446	0.049		960.733	0.3193
241.243	0.1587		241.483	0.1869		961.696	0.0487		961.984	0.3199
241.557	0.1587		241.64	0.1873		962.947	0.0481		963.234	0.3212
241.871	0.1584		241.954	0.1873		964.199	0.0474		964.485	0.3218
242.185	0.1587		242.268	0.1873		965.45	0.0474		965.736	0.3224
242.342	0.1584		242.582	0.1876		966.702	0.0468		966.988	0.3237
242.816	0.1584		242.896	0.1876		967.954	0.0462		968.258	0.3246
243.13	0.1584		243.21	0.1876		969.207	0.0459		969.508	0.3252
243.444	0.1584		243.524	0.1876		970.457	0.0456		970.759	0.3265
243.758	0.1581		243.838	0.1879		971.707	0.045		972.01	0.3274
244.072	0.1584		244.151	0.1879		972.959	0.0446		973.26	0.328
244.386	0.1581		244.465	0.1882		974.21	0.044		973.888	0.3289
244.7	0.1581		244.779	0.1882		975.459	0.0437		975.781	0.3308
245.014	0.1581		245.092	0.1882		976.708	0.0428		977.034	0.3327
245.328	0.1581		245.409	0.1882		977.96	0.0422		978.282	0.3336
245.642	0.1578		245.723	0.1882		979.211	0.0419		979.53	0.3342
245.956	0.1581		246.036	0.1885		980.463	0.0412		980.779	0.3361
246.27	0.1578		246.35	0.1885		981.713	0.0406		982.031	0.337
246.584	0.1578		246.665	0.1888		982.965	0.0403		983.281	0.3379
246.898	0.1578		246.984	0.1888		984.217	0.04		984.533	0.3401
247.212	0.1578		247.298	0.1888		985.468	0.0391		985.783	0.341
247.526	0.1575		247.613	0.1891		986.721	0.0388		987.036	0.3423
247.84	0.1578		247.927	0.1891		987.986	0.0381		988.287	0.3447
248.153	0.1575		248.241	0.1891		989.238	0.0375		989.538	0.346
248.467	0.1575		248.555	0.1894		990.488	0.0372		990.788	0.3485
248.781	0.1575		248.869	0.1894		991.739	0.0363		992.039	0.3497
249.095	0.1575		249.183	0.1894		992.991	0.036		993.291	0.3509
249.41	0.1575		249.497	0.1894		994.24	0.0357		994.542	0.3534
249.566	0.1575		249.81	0.1894		995.511	0.0344		995.795	0.3547
249.88	0.1575		250.124	0.1897		996.761	0.0341		997.046	0.3562
250.201	0.1572		250.438	0.1897		998.012	0.0329		998.298	0.3593
250.52	0.1572		250.752	0.1897		999.261	0.0322		999.548	0.3609
250.833	0.1572		251.065	0.19		1000.51	0.0316		1000.8	0.3624
251.147	0.1572		251.223	0.19		1001.76	0.0301		1002.05	0.3658
251.46	0.1572		251.703	0.19		1003.01	0.0295		1002.68	0.3677
251.774	0.1569		252.016	0.1904		1004.27	0.0288		1003.95	0.3699
252.087	0.1569		252.33	0.1904		1005.52	0.0276		1005.2	0.372
252.409	0.1569		252.644	0.1904		1006.16	0.0276		1006.45	0.3761
252.722	0.1569		252.963	0.1904		1007.41	0.0264		1007.71	0.3779
253.036	0.1569		253.277	0.1907		1008.67	0.0257		1008.99	0.3804
253.35	0.1569		253.591	0.1907		1009.92	0.0251		1010.24	0.3854
253.663	0.1566		253.904	0.1907		1011.17	0.0236		1010.87	0.3854
253.977	0.1566		254.218	0.191		1012.42	0.0226		1012.76	0.3928
254.29	0.1569		254.532	0.191		1013.68	0.0211		1014.02	0.3959
254.603	0.1566		254.846	0.191		1014.93	0.0205		1015.28	0.3987
254.917	0.1566		255.003	0.191		1016.18	0.0195		1016.53	0.4049
255.23	0.1566		255.317	0.191		1017.43	0.018		1017.79	0.4083
255.543	0.1566		255.631	0.1913		1018.68	0.0167		1019.04	0.4117
255.857	0.1566		255.945	0.1913		1019.93	0.0158		1020.28	0.4185
256.17	0.1563		256.258	0.1913		1021.18	0.014		1021.54	0.4226
256.484	0.1563		256.573	0.1916		1022.43	0.013		1022.79	0.4266
256.797	0.1563		256.887	0.1916		1023.68	0.0121		1024.04	0.4346
257.111	0.1563		257.201	0.1916		1024.93	0.0102		1025.29	0.4387
257.425	0.1563		257.515	0.1919		1025.56	0.009		1026.54	0.4477
257.738	0.1563		257.829	0.1919					1027.79	0.452
258.051	0.1559		258.151	0.1919					1029.04	0.4567
258.365	0.1559		258.465	0.1919					1030.29	0.4656
258.678	0.1559		258.779	0.1919					1031.54	0.4703
258.992	0.1559		259.093	0.1922					1032.8	0.4753
259.305	0.1559		259.412	0.1922					1034.06	0.4843
259.621	0.1556		259.726	0.1922					1035.31	0.4889
259.934	0.1556		260.04	0.1925					1036.56	0.4936
260.248	0.1556		260.354	0.1925					1037.81	0.5022
260.405	0.1556		260.668	0.1925					1038.46	0.5066
260.879	0.1556		260.824	0.1925
261.192	0.1556		261.3	0.1925
261.505	0.1556		261.617	0.1928
261.823	0.1556		261.774	0.1928
262.136	0.1553		262.248	0.1928
262.45	0.1553		262.562	0.1928
262.763	0.1553		262.876	0.1931
263.076	0.1553		263.19	0.1931
263.392	0.1553		263.504	0.1931
263.705	0.1553		263.818	0.1931
263.862	0.1553		264.132	0.1935
264.176	0.1553		264.446	0.1935
264.489	0.1553		264.76	0.1935
264.802	0.155		265.073	0.1935
265.116	0.155		265.387	0.1935
265.43	0.155		265.701	0.1938
265.743	0.155		266.015	0.1938
266.057	0.155		266.329	0.1938
266.37	0.155		266.643	0.1938
266.684	0.155		266.957	0.1938
266.998	0.1547		267.271	0.1941
267.311	0.1547		267.585	0.1941
267.624	0.1547		267.898	0.1941
267.942	0.1547		268.212	0.1944
268.255	0.1547		268.369	0.1944
268.569	0.1547		268.686	0.1944
268.883	0.1544		269	0.1944
269.196	0.1544		269.314	0.1944
269.51	0.1544		269.627	0.1944
269.823	0.1544		269.941	0.1947
270.142	0.1544		270.255	0.1947
270.455	0.1544		270.569	0.1947
270.768	0.1541		270.886	0.1947
271.082	0.1544		271.2	0.195
271.239	0.1541		271.514	0.195
271.713	0.1541		271.828	0.195
272.026	0.1541		272.142	0.195
272.339	0.1541		272.46	0.195
272.653	0.1541		272.773	0.1953
272.966	0.1538		273.087	0.1953
273.28	0.1538		273.401	0.1953
273.597	0.1538		273.715	0.1953
273.911	0.1538		274.029	0.1956
274.224	0.1538		274.343	0.1956
274.541	0.1538		274.661	0.1956
274.855	0.1535		274.975	0.1956
275.168	0.1535		275.289	0.1956
275.485	0.1535		275.603	0.1956
275.798	0.1535		275.916	0.1959
276.111	0.1535		276.231	0.1959
276.425	0.1535		276.544	0.1959
276.739	0.1531		276.858	0.1959
277.052	0.1531		277.015	0.1959
277.365	0.1531		277.49	0.1962
277.679	0.1531		277.803	0.1962
277.992	0.1531		278.118	0.1962
278.305	0.1531		278.431	0.1962
278.618	0.1528		278.745	0.1962
278.932	0.1528		279.058	0.1966
279.245	0.1528		279.372	0.1966
279.402	0.1528		279.69	0.1966
279.715	0.1528		280.004	0.1966
280.028	0.1528		280.318	0.1966
280.342	0.1525		280.632	0.1966
280.655	0.1525		280.946	0.1969
280.969	0.1525		281.259	0.1969
281.282	0.1525		281.572	0.1969
281.596	0.1525		281.729	0.1972
281.752	0.1525		282.043	0.1969
282.225	0.1522		282.357	0.1972
282.538	0.1522		282.671	0.1972
282.851	0.1522		282.989	0.1972
283.165	0.1522		283.303	0.1972
283.477	0.1522		283.622	0.1972
283.791	0.1522		283.936	0.1972
284.104	0.1522		284.25	0.1972
284.418	0.1519		284.564	0.1975
284.732	0.1519		284.877	0.1975
285.044	0.1519		285.191	0.1975
285.361	0.1519		285.504	0.1975
285.674	0.1519		285.818	0.1978
285.987	0.1516		286.132	0.1978
286.3	0.1516		286.446	0.1978
286.614	0.1516		286.761	0.1978
286.927	0.1516		287.074	0.1978
287.24	0.1516		287.388	0.1981
287.553	0.1516		287.702	0.1981
287.867	0.1513		288.016	0.1981
288.18	0.1513		288.33	0.1981
288.494	0.1513		288.644	0.1981
288.807	0.1513		288.958	0.1981
289.121	0.1513		289.272	0.1984
289.434	0.1513		289.585	0.1984
289.747	0.1513		289.899	0.1984
290.06	0.151		290.217	0.1984
290.374	0.151		290.531	0.1984
290.687	0.151		290.845	0.1984
291.001	0.151		291.158	0.1987
291.314	0.151		291.472	0.1987
291.627	0.151		291.786	0.1987
291.941	0.1507		292.1	0.1987
292.255	0.1507		292.414	0.1987
292.411	0.1507		292.728	0.199
292.886	0.1507		293.042	0.199
293.2	0.1507		293.361	0.199
293.514	0.1504		293.675	0.199
293.831	0.1507		293.989	0.199
294.15	0.1504		294.303	0.199
294.464	0.1504		294.618	0.1993
294.778	0.1504		294.931	0.1993
295.091	0.1504		295.245	0.1993
295.252	0.15		295.402	0.1993
295.566	0.15		295.717	0.1993
295.884	0.15		296.031	0.1993
296.198	0.15		296.35	0.1993
296.514	0.15		296.664	0.2
296.827	0.15		296.978	0.2
297.141	0.1497		297.291	0.2
297.454	0.1497		297.605	0.2
297.77	0.1497		297.918	0.2
298.084	0.1497		298.232	0.2003
298.398	0.1497		298.546	0.2003
298.711	0.1497		298.86	0.2
299.024	0.1497		299.174	0.2003
299.34	0.1497		299.487	0.2003
299.656	0.1494		299.801	0.2003
299.969	0.1494		300.115	0.2006
300.283	0.1494		300.43	0.2006
300.596	0.1494		300.743	0.2006
300.91	0.1494		301.064	0.2006
301.223	0.1491		301.377	0.2006
301.537	0.1491		301.691	0.2009
301.85	0.1491		302.005	0.2009
302.163	0.1491		302.322	0.2006
302.478	0.1491		302.64	0.2009
302.792	0.1491		302.954	0.2009
302.949	0.1491		303.268	0.2009
303.428	0.1491		303.586	0.2009
303.745	0.1488		303.9	0.2009
304.059	0.1488		304.216	0.2012
304.216	0.1488		304.53	0.2012
304.69	0.1488		304.844	0.2012
305.004	0.1488		305.159	0.2012
305.318	0.1488		305.473	0.2012
305.631	0.1488		305.786	0.2012
305.945	0.1485		306.1	0.2012
306.259	0.1485		306.414	0.2015
306.577	0.1485		306.729	0.2015
306.891	0.1485		307.043	0.2015
307.204	0.1485		307.362	0.2015
307.518	0.1485		307.676	0.2015
307.83	0.1485		307.834	0.2015
307.987	0.1485		308.147	0.2018
308.304	0.1482		308.464	0.2018
308.618	0.1482		308.778	0.2018
308.931	0.1482		309.091	0.2018
309.244	0.1482		309.405	0.2018
309.558	0.1482		309.719	0.2018
309.871	0.1482		310.033	0.2021
310.185	0.1479		310.346	0.2021
310.499	0.1479		310.66	0.2021
310.812	0.1479		310.974	0.2021
311.126	0.1479		311.288	0.2021
311.439	0.1479		311.606	0.2024
311.753	0.1473		311.92	0.2021
312.066	0.1473		312.234	0.2024
312.379	0.1473		312.547	0.2024
312.692	0.1473		312.861	0.2024
313.009	0.1473		313.175	0.2024
313.322	0.1473		313.489	0.2028
313.635	0.1473		313.803	0.2024
313.954	0.1469		314.117	0.2028
314.268	0.1469		314.431	0.2028
314.582	0.1469		314.749	0.2028
314.896	0.1469		315.063	0.2028
315.21	0.1469		315.38	0.2031
315.524	0.1466		315.694	0.2031
315.838	0.1466		316.008	0.2031
316.154	0.1466		316.322	0.2031
316.468	0.1466		316.636	0.2031
316.782	0.1466		316.953	0.2031
317.098	0.1466		317.267	0.2034
317.411	0.1466		317.581	0.2031
317.725	0.1463		317.895	0.2034
318.038	0.1463		318.21	0.2034
318.352	0.1463		318.523	0.2034
318.665	0.1463		318.838	0.2034
318.979	0.1463		319.151	0.2034
319.292	0.146		319.465	0.2034
319.605	0.1463		319.779	0.2037
319.919	0.146		320.093	0.2037
320.232	0.146		320.407	0.2037
320.545	0.146		320.721	0.2037
320.858	0.146		321.034	0.2037
321.172	0.146		321.348	0.2037
321.488	0.1457		321.662	0.204
321.802	0.1457		321.819	0.204
322.115	0.1457		322.133	0.204
322.428	0.1454		322.447	0.204
322.742	0.1457		322.765	0.204
323.055	0.1457		323.079	0.2043
323.369	0.1454		323.393	0.2043
323.683	0.1454		323.551	0.2043
323.839	0.1454		324.025	0.2043
324.158	0.1454		324.339	0.2043
324.472	0.1454		324.653	0.2043
324.786	0.1454		324.81	0.2043
325.1	0.1454		325.128	0.2043
325.414	0.1451		325.603	0.2043
325.728	0.1451		325.917	0.2043
326.042	0.1451		326.23	0.2046
326.356	0.1451		326.544	0.2046
326.67	0.1451		326.861	0.2046
326.984	0.1451		327.175	0.2046
327.297	0.1448		327.49	0.2046
327.615	0.1448		327.804	0.2049
327.928	0.1448		328.118	0.2049
328.241	0.1448		328.432	0.2049
328.554	0.1448		328.745	0.2049
328.868	0.1448		329.059	0.2049
329.182	0.1445		329.373	0.2049
329.496	0.1445		329.687	0.2052
329.81	0.1445		330.001	0.2049
330.123	0.1445		330.314	0.2052
330.437	0.1445		330.628	0.2052
330.75	0.1442		330.943	0.2052
331.064	0.1445		331.257	0.2052
331.377	0.1442		331.57	0.2052
331.69	0.1442		331.884	0.2052
332.004	0.1442		332.198	0.2055
332.317	0.1442		332.512	0.2055
332.63	0.1442		332.826	0.2055
332.944	0.1438		333.139	0.2055
333.258	0.1438		333.456	0.2055
333.415	0.1438		333.771	0.2055
333.89	0.1438		334.085	0.2055
334.204	0.1438		334.398	0.2059
334.361	0.1435		334.712	0.2059
334.836	0.1435		335.026	0.2059
335.15	0.1435		335.183	0.2059
335.463	0.1435		335.497	0.2059
335.777	0.1432		335.654	0.2059
336.09	0.1435		336.128	0.2062
336.404	0.1432		336.443	0.2062
336.719	0.1432		336.757	0.2062
337.036	0.1432		337.073	0.2062
337.35	0.1432		337.387	0.2062
337.664	0.1432		337.701	0.2062
337.977	0.1432		338.014	0.2062
338.134	0.1429		338.329	0.2065
338.451	0.1429		338.643	0.2065
338.768	0.1429		338.957	0.2065
339.082	0.1429		339.271	0.2065
339.395	0.1429		339.584	0.2065
339.709	0.1429		339.898	0.2065
340.022	0.1426		340.213	0.2068
340.335	0.1426		340.527	0.2068
340.648	0.1426		340.841	0.2068
340.962	0.1426		341.155	0.2068
341.279	0.1426		341.469	0.2068
341.594	0.1426		341.783	0.2068
341.908	0.1423		342.097	0.2071
342.222	0.1423		342.411	0.2071
342.536	0.1423		342.724	0.2071
342.85	0.1423		343.039	0.2071
343.166	0.1423		343.352	0.2071
343.483	0.142		343.666	0.2071
343.796	0.142		343.98	0.2074
344.109	0.142		344.297	0.2071
344.422	0.142		344.613	0.2074
344.736	0.142		344.927	0.2074
344.893	0.142		345.241	0.2074
345.367	0.142		345.561	0.2074
345.68	0.142		345.874	0.2074
345.994	0.1417		346.188	0.2074
346.307	0.1417		346.502	0.2074
346.621	0.1417		346.821	0.2077
346.935	0.1417		347.134	0.2077
347.249	0.1417		347.448	0.2077
347.405	0.1417		347.762	0.2077
347.884	0.1414		348.076	0.2077
348.197	0.1414		348.233	0.2077
348.51	0.1414		348.547	0.2077
348.828	0.1414		348.861	0.2077
349.142	0.1411		349.175	0.2077
349.455	0.1414		349.489	0.208
349.769	0.1411		349.803	0.208
350.082	0.1411		350.117	0.208
350.395	0.1411		350.431	0.208
350.708	0.1411		350.745	0.2083
351.022	0.1407		351.058	0.2083
351.336	0.1407		351.372	0.2083
351.649	0.1407		351.686	0.2083
351.962	0.1407		351.999	0.2083
352.276	0.1407		352.314	0.2083
352.433	0.1407		352.628	0.2083
352.747	0.1407		352.942	0.2086
353.06	0.1404		353.256	0.2083
353.379	0.1404		353.57	0.2086
353.692	0.1404		353.884	0.2086
354.006	0.1404		354.198	0.2086
354.319	0.1404		354.512	0.2086
354.633	0.1404		354.829	0.2086
354.946	0.1404		355.143	0.2086
355.259	0.1401		355.457	0.209
355.416	0.1401		355.771	0.209
355.891	0.1401		356.085	0.209
356.205	0.1401		356.399	0.209
356.519	0.1398		356.556	0.209
356.832	0.1398		357.03	0.209
357.146	0.1398		357.349	0.209
357.459	0.1398		357.663	0.209
357.774	0.1398		357.977	0.2093
358.088	0.1398		358.29	0.2093
358.401	0.1395		358.605	0.2093
358.715	0.1398		358.918	0.2093
359.029	0.1395		359.232	0.2093
359.342	0.1395		359.547	0.2096
359.655	0.1395		359.86	0.2096
359.976	0.1392		360.174	0.2096
360.29	0.1395		360.488	0.2096
360.604	0.1392		360.802	0.2096
360.916	0.1392		361.116	0.2096
361.23	0.1392		361.429	0.2099
361.543	0.1392		361.743	0.2099
361.86	0.1392		362.057	0.2099
362.174	0.1392		362.371	0.2099
362.487	0.1389		362.685	0.2099
362.8	0.1392		362.842	0.2099
363.114	0.1389		363.156	0.2099
363.427	0.1389		363.469	0.2099
363.741	0.1389		363.783	0.2102
364.054	0.1389		364.097	0.2102
364.367	0.1386		364.411	0.2102
364.681	0.1389		364.725	0.2102
364.994	0.1386		365.039	0.2102
365.306	0.1386		365.353	0.2102
365.463	0.1386		365.671	0.2105
365.935	0.1386		365.985	0.2105
366.249	0.1386		366.299	0.2105
366.563	0.1386		366.612	0.2105
366.876	0.1383		366.926	0.2105
367.189	0.1383		367.24	0.2108
367.503	0.1383		367.397	0.2108
367.66	0.1383		367.873	0.2108
367.973	0.1383		368.191	0.2108
368.286	0.1383		368.505	0.2108
368.599	0.1383		368.819	0.2108
368.913	0.138		369.133	0.2108
369.226	0.138		369.452	0.2108
369.539	0.138		369.766	0.2108
369.853	0.138		370.08	0.2111
370.166	0.138		370.394	0.2111
370.483	0.138		370.707	0.2111
370.796	0.1376		371.021	0.2111
371.11	0.138		371.335	0.2111
371.423	0.1376		371.649	0.2111
371.736	0.1376		371.963	0.2111
372.049	0.1376		372.276	0.2111
372.363	0.1376		372.59	0.2114
372.676	0.1373		372.904	0.2111
372.989	0.1376		373.218	0.2114
373.302	0.1373		373.531	0.2114
373.615	0.1373		373.844	0.2114
373.928	0.1373		374.001	0.2114
374.241	0.1373		374.476	0.2114
374.554	0.1373		374.79	0.2117
374.868	0.137		375.108	0.2117
375.182	0.137		375.421	0.2117
375.495	0.137		375.735	0.2117
375.809	0.137		376.048	0.2117
375.966	0.137		376.205	0.2117
376.439	0.137		376.522	0.2121
376.752	0.137		376.841	0.2117
377.066	0.137		377.154	0.2121
377.379	0.1367		377.468	0.2121
377.693	0.1367		377.784	0.2121
378.006	0.1367		378.098	0.2121
378.319	0.1367		378.412	0.2121
378.632	0.1367		378.731	0.2124
378.946	0.1364		379.044	0.2124
379.259	0.1367		379.358	0.2124
379.573	0.1367		379.678	0.2124
379.886	0.1364		379.991	0.2124
380.203	0.1364		380.305	0.2124
380.516	0.1364		380.625	0.2124
380.829	0.1364		380.938	0.213
381.142	0.1364		381.252	0.213
381.463	0.1364		381.566	0.213
381.777	0.1361		381.88	0.213
382.09	0.1361		382.194	0.213
382.403	0.1361		382.508	0.213
382.717	0.1361		382.821	0.213
383.03	0.1361		383.135	0.213
383.344	0.1361		383.45	0.2133
383.657	0.1361		383.763	0.2133
383.97	0.1358		384.077	0.2133
384.283	0.1358		384.391	0.2133
384.596	0.1358		384.705	0.2133
384.753	0.1358		385.019	0.2133
385.067	0.1358		385.333	0.2133
385.38	0.1358		385.646	0.2136
385.694	0.1355		385.96	0.2136
386.008	0.1355		386.274	0.2136
386.164	0.1355		386.588	0.2136
386.638	0.1355		386.902	0.2136
386.951	0.1355		387.223	0.2136
387.264	0.1355		387.537	0.2136
387.578	0.1355		387.851	0.2139
387.891	0.1355		388.164	0.2139
388.205	0.1355		388.478	0.2139
388.361	0.1355		388.636	0.2139
388.837	0.1355		388.952	0.2139
389.15	0.1352		389.27	0.2139
389.464	0.1352		389.584	0.2139
389.777	0.1352		389.898	0.2139
390.091	0.1352		390.212	0.2139
390.404	0.1352		390.526	0.2142
390.717	0.1349		390.84	0.2142
391.03	0.1349		391.153	0.2142
391.343	0.1352		391.467	0.2142
391.657	0.1349		391.781	0.2142
391.971	0.1349		392.095	0.2142
392.289	0.1349		392.409	0.2142
392.602	0.1349		392.722	0.2145
392.916	0.1349		393.036	0.2145
393.231	0.1349		393.35	0.2145
393.544	0.1342		393.664	0.2145
393.701	0.1342		393.978	0.2145
394.175	0.1342		394.294	0.2148
394.488	0.1342		394.608	0.2145
394.802	0.1342		394.921	0.2145
395.116	0.1342		395.236	0.2148
395.273	0.1342		395.55	0.2148
395.746	0.1342		395.863	0.2148
396.06	0.1339		396.18	0.2148
396.374	0.1339		396.494	0.2148
396.687	0.1339		396.808	0.2148
397.006	0.1339		397.122	0.2148
397.32	0.1336		397.436	0.2148
397.634	0.1339		397.753	0.2152
397.948	0.1339		398.067	0.2152
398.262	0.1336		398.382	0.2152
398.576	0.1336		398.695	0.2152
398.889	0.1336		399.01	0.2152
399.046	0.1336		399.324	0.2152
399.36	0.1336		399.642	0.2152
399.674	0.1336		399.956	0.2155
399.988	0.1336		400.27	0.2155
400.302	0.1336		400.583	0.2155
400.616	0.1333		400.897	0.2155
400.929	0.1333		401.211	0.2155
401.243	0.1333		401.525	0.2158
401.557	0.1333		401.839	0.2158
401.871	0.1333		402.152	0.2158
402.185	0.1333		402.31	0.2158
402.499	0.133		402.624	0.2158
402.813	0.133		402.938	0.2158
403.131	0.133		403.252	0.2158
403.445	0.133		403.566	0.2158
403.759	0.133		403.879	0.2161
404.073	0.133		404.193	0.2161
404.387	0.133		404.508	0.2161
404.701	0.133		404.821	0.2161
405.014	0.1327		405.135	0.2161
405.328	0.1327		405.449	0.2161
405.643	0.1327		405.764	0.2161
405.956	0.1327		406.078	0.2164
406.27	0.1327		406.392	0.2164
406.584	0.1327		406.706	0.2164
406.898	0.1327		407.02	0.2164
407.211	0.1327		407.333	0.2164
407.528	0.1327		407.647	0.2164
407.842	0.1327		407.961	0.2164
408.156	0.1324		408.274	0.2167
408.471	0.1324		408.588	0.2167
408.784	0.1324		408.906	0.2167
409.098	0.1324		409.22	0.2167
409.411	0.1324		409.535	0.2167
409.725	0.1324		409.849	0.2167
410.039	0.1324		410.006	0.2167
410.353	0.1321		410.48	0.217
410.667	0.1321		410.794	0.217
410.981	0.1321		411.108	0.217
411.295	0.1321		411.422	0.217
411.609	0.1321		411.736	0.217
411.923	0.1321		412.05	0.217
412.237	0.1321		412.364	0.217
412.551	0.1318		412.677	0.217
412.865	0.1321		412.991	0.2173
413.179	0.1318		413.305	0.2173
413.493	0.1318		413.462	0.2173
413.651	0.1318		413.937	0.2173
413.968	0.1318		414.251	0.2173
414.282	0.1318		414.564	0.2173
414.596	0.1318		414.878	0.2173
414.91	0.1318		415.191	0.2176
415.224	0.1314		415.504	0.2176
415.538	0.1318		415.819	0.2176
415.852	0.1314		416.133	0.2176
416.166	0.1314		416.447	0.2176
416.48	0.1314		416.604	0.2176
416.793	0.1314		416.918	0.2176
417.107	0.1314		417.232	0.2179
417.421	0.1314		417.546	0.2179
417.736	0.1314		417.86	0.2179
418.049	0.1314		418.174	0.2179
418.368	0.1311		418.488	0.2179
418.682	0.1311		418.801	0.2179
418.996	0.1311		419.115	0.2179
419.31	0.1311		419.432	0.2183
419.624	0.1311		419.746	0.2183
419.938	0.1311		420.06	0.2183
420.252	0.1311		420.217	0.2183
420.57	0.1311		420.692	0.2183
420.884	0.1311		421.006	0.2183
421.197	0.1311		421.32	0.2183
421.512	0.1308		421.634	0.2183
421.825	0.1308		421.948	0.2186
422.139	0.1308		422.262	0.2186
422.458	0.1308		422.576	0.2186
422.772	0.1308		422.889	0.2186
423.091	0.1308		423.204	0.2186
423.405	0.1308		423.517	0.2189
423.718	0.1308		423.831	0.2189
424.034	0.1308		424.145	0.2189
424.349	0.1308		424.459	0.2189
424.666	0.1305		424.776	0.2189
424.983	0.1305		425.091	0.2189
425.302	0.1305		425.404	0.2189
425.615	0.1305		425.718	0.2192
425.772	0.1305		426.031	0.2189
426.086	0.1305		426.346	0.2192
426.4	0.1305		426.659	0.2192
426.713	0.1305		426.973	0.2192
427.028	0.1305		427.287	0.2192
427.342	0.1305		427.601	0.2192
427.655	0.1305		427.915	0.2192
427.97	0.1305		428.228	0.2195
428.284	0.1302		428.543	0.2195
428.597	0.1305		428.856	0.2195
428.915	0.1305		429.169	0.2195
429.229	0.1302		429.484	0.2195
429.543	0.1302		429.798	0.2195
429.857	0.1302		430.111	0.2195
430.17	0.1302		430.271	0.2195
430.484	0.1302		430.59	0.2195
430.798	0.1302		430.904	0.2198
431.112	0.1302		431.222	0.2198
431.426	0.1302		431.541	0.2198
431.74	0.1302		431.855	0.2198
432.054	0.1302		432.168	0.2198
432.367	0.1302		432.482	0.2198
432.681	0.1302		432.796	0.2201
432.838	0.1302		433.11	0.2201
433.313	0.1299		433.423	0.2201
433.627	0.1299		433.738	0.2201
433.941	0.1299		434.052	0.2201
434.256	0.1299		434.365	0.2201
434.57	0.1299		434.679	0.2201
434.884	0.1299		434.993	0.2201
435.198	0.1299		435.307	0.2201
435.512	0.1299		435.622	0.2204
435.83	0.1299		435.935	0.2204
436.144	0.1299		436.248	0.2204
436.458	0.1299		436.562	0.2204
436.772	0.1299		436.876	0.2204
437.086	0.1299		437.19	0.2204
437.4	0.1299		437.504	0.2207
437.713	0.1299		437.818	0.2204
438.027	0.1299		438.132	0.2207
438.341	0.1296		438.446	0.2207
438.655	0.1299		438.76	0.2207
438.969	0.1299		439.077	0.2207
439.284	0.1296		439.391	0.2207
439.44	0.1296		439.705	0.2207
439.759	0.1296		440.019	0.2207
440.078	0.1296		440.333	0.221
440.392	0.1296		440.647	0.221
440.705	0.1296		440.966	0.221
441.02	0.1296		441.279	0.221
441.334	0.1296		441.436	0.221
441.65	0.1296		441.912	0.221
441.964	0.1296		442.227	0.2214
442.278	0.1296		442.54	0.2214
442.592	0.1296		442.854	0.2214
442.906	0.1296		443.171	0.2214
443.063	0.1296		443.485	0.2214
443.538	0.1296		443.642	0.2214
443.852	0.1296		443.956	0.2214
444.165	0.1296		444.269	0.2217
444.479	0.1296		444.583	0.2214
444.793	0.1296		444.899	0.2217
445.107	0.1296		445.213	0.2217
445.425	0.1293		445.527	0.2217
445.739	0.1296		445.841	0.2217
446.053	0.1293		446.155	0.2217
446.367	0.1293		446.468	0.2217
446.681	0.1293		446.782	0.222
447	0.1293		447.096	0.222
447.314	0.1293		447.41	0.222
447.628	0.1293		447.724	0.222
447.942	0.1293		448.038	0.222
448.256	0.1293		448.352	0.222
448.57	0.1293		448.67	0.222
448.884	0.1293		448.984	0.2223
449.197	0.1293		449.298	0.2223
449.511	0.1293		449.617	0.2223
449.824	0.1293		449.93	0.2223
449.981	0.129		450.244	0.2223
450.46	0.1293		450.558	0.2223
450.774	0.129		450.871	0.2223
451.088	0.129		451.185	0.2226
451.402	0.1293		451.499	0.2226
451.716	0.129		451.818	0.2226
451.873	0.129		452.132	0.2226
452.191	0.129		452.451	0.2226
452.505	0.1293		452.764	0.2226
452.819	0.129		453.078	0.2226
453.133	0.1293		453.392	0.2229
453.447	0.129		453.706	0.2229
453.76	0.129		454.02	0.2229
454.074	0.129		454.333	0.2229
454.388	0.129		454.648	0.2229
454.702	0.129		454.962	0.2229
455.016	0.129		455.275	0.2229
455.33	0.129		455.589	0.2232
455.644	0.129		455.903	0.2232
455.958	0.129		456.218	0.2232
456.273	0.129		456.375	0.2232
456.587	0.129		456.693	0.2232
456.901	0.129		457.007	0.2232
457.215	0.1287		457.321	0.2232
457.529	0.129		457.635	0.2235
457.848	0.1287		457.948	0.2235
458.162	0.1287		458.262	0.2235
458.476	0.1287		458.576	0.2235
458.789	0.1287		458.89	0.2235
459.104	0.1287		459.204	0.2235
459.418	0.1287		459.517	0.2235
459.733	0.1287		459.832	0.2238
460.046	0.1287		460.146	0.2238
460.36	0.1287		460.46	0.2238
460.673	0.1287		460.774	0.2238
460.993	0.1287		461.088	0.2238
461.306	0.1287		461.401	0.2238
461.62	0.1287		461.715	0.2238
461.934	0.1287		462.029	0.2241
462.248	0.1287		462.343	0.2241
462.561	0.1287		462.504	0.2241
462.876	0.1287		462.979	0.2241
463.19	0.1283		463.292	0.2241
463.504	0.1283		463.606	0.2241
463.818	0.1287		463.92	0.2245
464.132	0.1283		464.234	0.2245
464.446	0.1283		464.548	0.2245
464.76	0.1283		464.861	0.2245
465.079	0.1283		465.175	0.2248
465.393	0.1283		465.489	0.2245
465.707	0.1283		465.803	0.2248
465.864	0.1283		466.117	0.2248
466.182	0.1283		466.431	0.2245
466.496	0.1283		466.745	0.2248
466.819	0.1283		467.059	0.2248
467.136	0.1283		467.373	0.2248
467.45	0.1283		467.687	0.2251
467.767	0.1283		468.002	0.2248
468.081	0.128		468.316	0.2251
468.394	0.1283		468.63	0.2251
468.708	0.128		468.943	0.2251
469.025	0.128		469.258	0.2251
469.338	0.1283		469.573	0.2251
469.652	0.128		469.887	0.2251
469.966	0.128		470.201	0.2254
470.28	0.128		470.515	0.2254
470.594	0.128		470.828	0.2254
470.908	0.128		471.142	0.2254
471.065	0.128		471.299	0.2254
471.54	0.128		471.613	0.2254
471.854	0.128		471.926	0.226
472.167	0.128		472.24	0.2254
472.481	0.128		472.554	0.226
472.795	0.128		472.868	0.226
473.109	0.128		473.187	0.226
473.423	0.128		473.509	0.226
473.736	0.128		473.667	0.226
474.05	0.128		474.141	0.226
474.364	0.128		474.455	0.2263
474.682	0.128		474.769	0.2263
474.997	0.128		475.088	0.2263
475.311	0.128		475.402	0.2263
475.625	0.128		475.716	0.2263
475.939	0.128		476.029	0.2266
476.252	0.128		476.343	0.2263
476.567	0.128		476.657	0.2263
476.881	0.128		476.972	0.2266
477.195	0.128		477.286	0.2266
477.508	0.128		477.6	0.2266
477.822	0.128		477.913	0.2266
478.135	0.1277		478.227	0.2266
478.292	0.1277		478.541	0.2266
478.606	0.128		478.855	0.2269
478.92	0.128		479.168	0.2266
479.234	0.1277		479.482	0.2269
479.548	0.128		479.796	0.2269
479.867	0.128		480.11	0.2269
480.181	0.1277		480.424	0.2269
480.495	0.1277		480.738	0.2269
480.808	0.128		481.052	0.2269
481.122	0.1277		481.365	0.2272
481.436	0.1277		481.679	0.2272
481.75	0.1277		481.996	0.2272
482.07	0.1277		482.31	0.2272
482.384	0.1277		482.624	0.2272
482.698	0.1277		482.938	0.2276
483.012	0.1277		483.252	0.2276
483.326	0.1277		483.566	0.2276
483.639	0.1277		483.566	0.2276
483.953	0.1277		484.044	0.2276
484.267	0.1277		484.359	0.2276
484.581	0.1277		484.673	0.2276
484.894	0.1277		484.987	0.2276
485.209	0.1277		485.301	0.2279
485.523	0.1277		485.615	0.2279
485.837	0.1277		485.929	0.2279
486.15	0.1277		486.242	0.2279
486.464	0.1277		486.556	0.2279
486.778	0.1277		486.87	0.2279
487.092	0.1277		487.184	0.2282
487.406	0.1277		487.498	0.2282
487.723	0.1277		487.812	0.2282
488.037	0.1274		488.125	0.2282
488.351	0.1274		488.439	0.2282
488.665	0.1274		488.754	0.2282
488.979	0.1274		489.068	0.2282
489.293	0.1274		489.381	0.2285
489.61	0.1274		489.695	0.2285
489.924	0.1274		490.009	0.2285
490.238	0.1274		490.322	0.2285
490.552	0.1274		490.636	0.2285
490.865	0.1274		490.95	0.2285
491.182	0.1274		491.264	0.2288
491.496	0.1274		491.578	0.2288
491.81	0.1274		491.892	0.2288
491.967	0.1274		492.205	0.2288
492.281	0.1274		492.519	0.2288
492.599	0.1274		492.833	0.2288
492.913	0.1274		493.147	0.2291
493.226	0.1274		493.461	0.2288
493.54	0.1274		493.775	0.2291
493.854	0.1274		494.089	0.2291
494.012	0.1274		494.407	0.2291
494.489	0.1274		494.721	0.2291
494.803	0.1274		495.039	0.2291
495.117	0.1274		495.353	0.2291
495.434	0.1274		495.667	0.2294
495.748	0.1274		495.981	0.2294
496.062	0.1271		496.295	0.2294
496.377	0.1274		496.609	0.2294
496.533	0.1274		496.923	0.2294
497.009	0.1271		497.237	0.2294
497.322	0.1271		497.551	0.2294
497.636	0.1271		497.865	0.2294
497.95	0.1271		498.179	0.2294
498.264	0.1271		498.336	0.2297
498.578	0.1271		498.65	0.2297
498.892	0.1271		498.964	0.2297
499.206	0.1271		499.278	0.2297
499.519	0.1271		499.591	0.2297
499.833	0.1271		499.905	0.2297
500.147	0.1271		500.218	0.23
500.461	0.1271		500.533	0.23
500.775	0.1271		500.847	0.23
501.088	0.1271		501.161	0.23
501.402	0.1271		501.475	0.23
501.716	0.1271		501.788	0.23
502.033	0.1271		502.102	0.23
502.347	0.1271		502.416	0.23
502.661	0.1271		502.73	0.2303
502.974	0.1271		503.044	0.2303
503.131	0.1271		503.357	0.2303
503.606	0.1268		503.672	0.2303
503.92	0.1268		503.988	0.2303
504.234	0.1268		504.303	0.2303
504.548	0.1268		504.46	0.2303
504.861	0.1268		504.934	0.2303
505.018	0.1268		505.247	0.2307
505.332	0.1268		505.566	0.2307
505.646	0.1268		505.88	0.2307
505.959	0.1268		506.194	0.2307
506.274	0.1268		506.507	0.2307
506.593	0.1268		506.821	0.2307
506.906	0.1268		507.135	0.2307
507.22	0.1268		507.449	0.231
507.533	0.1268		507.767	0.231
507.847	0.1268		508.081	0.231
508.161	0.1268		508.395	0.231
508.481	0.1268		508.713	0.231
508.795	0.1268		509.027	0.231
509.108	0.1268		509.342	0.231
509.427	0.1268		509.656	0.2313
509.741	0.1265		509.969	0.2313
510.055	0.1268		510.283	0.2313
510.369	0.1265		510.597	0.2313
510.686	0.1265		510.911	0.2313
511	0.1265		511.225	0.2313
511.319	0.1265		511.54	0.2313
511.632	0.1265		511.854	0.2313
511.946	0.1265		512.011	0.2313
512.259	0.1265		512.325	0.2316
512.573	0.1265		512.638	0.2316
512.887	0.1265		512.952	0.2316
513.202	0.1265		513.266	0.2316
513.52	0.1265		513.58	0.2316
513.676	0.1265		513.893	0.2316
514.15	0.1265		514.207	0.2316
514.463	0.1265		514.521	0.2319
514.778	0.1265		514.835	0.2319
515.092	0.1265		514.992	0.2319
515.406	0.1265		515.311	0.2319
515.722	0.1265		515.786	0.2319
516.036	0.1265		516.099	0.2319
516.351	0.1265		516.417	0.2319
516.664	0.1265		516.735	0.2322
516.979	0.1265		517.048	0.2322
517.293	0.1265		517.362	0.2322
517.449	0.1265		517.676	0.2322
517.763	0.1265		517.994	0.2322
518.077	0.1265		518.307	0.2325
518.391	0.1265		518.621	0.2322
518.71	0.1265		518.935	0.2322
519.023	0.1265		519.249	0.2325
519.337	0.1265		519.562	0.2325
519.651	0.1265		519.876	0.2325
519.965	0.1262		520.19	0.2325
520.279	0.1265		520.504	0.2325
520.593	0.1265		520.818	0.2325
520.906	0.1262		521.135	0.2325
521.22	0.1265		521.449	0.2325
521.534	0.1262		521.763	0.2328
521.848	0.1262		522.076	0.2328
522.162	0.1262		522.391	0.2328
522.475	0.1262		522.705	0.2328
522.789	0.1262		523.023	0.2328
523.104	0.1262		523.337	0.2328
523.418	0.1262		523.65	0.2328
523.731	0.1262		523.964	0.2331
524.045	0.1262		524.282	0.2331
524.362	0.1262		524.439	0.2331
524.679	0.1262		524.753	0.2331
524.992	0.1262		525.067	0.2331
525.306	0.1262		525.38	0.2331
525.621	0.1262		525.694	0.2334
525.934	0.1262		525.851	0.2331
526.248	0.1262		526.325	0.2334
526.562	0.1259		526.639	0.2334
526.876	0.1262		526.952	0.2334
527.19	0.1262		527.27	0.2334
527.504	0.1259		527.584	0.2338
527.818	0.1259		527.898	0.2338
528.131	0.1262		528.212	0.2338
528.446	0.1262		528.526	0.2338
528.759	0.1259		528.84	0.2338
529.073	0.1259		529.153	0.2338
529.387	0.1259		529.468	0.2338
529.701	0.1259		529.782	0.2338
529.858	0.1259		530.095	0.2341
530.333	0.1259		530.409	0.2341
530.647	0.1262		530.724	0.2341
530.961	0.1259		531.037	0.2341
531.275	0.1259		531.351	0.2341
531.589	0.1259		531.665	0.2341
531.745	0.1259		531.979	0.2344
532.06	0.1259		532.294	0.2344
532.373	0.1259		532.607	0.2341
532.687	0.1259		532.921	0.2344
533.001	0.1259		533.235	0.2344
533.315	0.1259		533.549	0.2344
533.629	0.1259		533.863	0.2347
533.943	0.1259		534.177	0.2344
534.257	0.1259		534.491	0.2347
534.571	0.1259		534.804	0.2347
534.885	0.1259		535.118	0.2347
535.204	0.1259		535.432	0.2347
535.518	0.1259		535.746	0.2347
535.836	0.1259		536.06	0.2347
536.15	0.1259		536.374	0.235
536.464	0.1259		536.531	0.2347
536.783	0.1259		537.006	0.2347
537.097	0.1259		537.32	0.235
537.41	0.1259		537.633	0.235
537.724	0.1259		537.946	0.235
538.042	0.1259		538.26	0.235
538.356	0.1259		538.579	0.235
538.67	0.1259		538.736	0.235
538.984	0.1259		539.05	0.235
539.298	0.1259		539.363	0.2353
539.612	0.1259		539.677	0.235
539.926	0.1259		539.99	0.2353
540.239	0.1259		540.304	0.2353
540.553	0.1259		540.618	0.2353
540.868	0.1256		540.932	0.2353
541.186	0.1259		541.246	0.2353
541.5	0.1259		541.559	0.2353
541.814	0.1256		541.873	0.2353
542.127	0.1259		542.03	0.2353
542.441	0.1259		542.503	0.2353
542.755	0.1256		542.817	0.2356
543.069	0.1259		543.131	0.2356
543.382	0.1256		543.445	0.2356
543.696	0.1256		543.759	0.2356
543.853	0.1256		544.072	0.2356
544.327	0.1259		544.386	0.2356
544.641	0.1256		544.7	0.2356
544.798	0.1256		545.014	0.2356
545.112	0.1256		545.327	0.2356
545.426	0.1256		545.642	0.2359
545.74	0.1256		545.955	0.2359
546.058	0.1256		546.272	0.2359
546.372	0.1256		546.586	0.2359
546.691	0.1256		546.901	0.2359
547.005	0.1256		547.057	0.2359
547.319	0.1256		547.532	0.2362
547.632	0.1256		547.846	0.2362
547.946	0.1256		548.159	0.2362
548.26	0.1256		548.473	0.2362
548.574	0.1256		548.791	0.2362
548.888	0.1256		549.108	0.2365
549.202	0.1256		549.422	0.2362
549.516	0.1256		549.739	0.2365
549.83	0.1256		550.054	0.2365
550.143	0.1256		550.371	0.2365
550.457	0.1256		550.685	0.2365
550.771	0.1256		550.998	0.2365
551.084	0.1256		551.312	0.2365
551.398	0.1252		551.625	0.2365
551.712	0.1256		551.939	0.2369
552.026	0.1252		552.253	0.2369
552.344	0.1252		552.41	0.2369
552.659	0.1252		552.724	0.2369
552.978	0.1252		553.038	0.2369
553.292	0.1256		553.352	0.2369
553.611	0.1252		553.666	0.2372
553.924	0.1252		553.98	0.2369
554.243	0.1252		554.294	0.2372
554.557	0.1252		554.608	0.2372
554.871	0.1252		554.921	0.2372
555.184	0.1252		555.239	0.2372
555.498	0.1252		555.553	0.2372
555.812	0.1252		555.867	0.2372
556.126	0.1252		556.181	0.2372
556.283	0.1252		556.495	0.2372
556.758	0.1252		556.808	0.2375
557.072	0.1252		557.122	0.2375
557.229	0.1252		557.436	0.2375
557.543	0.1252		557.75	0.2375
557.856	0.1252		557.907	0.2375
558.175	0.1252		558.381	0.2375
558.488	0.1252		558.695	0.2375
558.802	0.1252		559.009	0.2378
559.117	0.1252		559.329	0.2375
559.43	0.1252		559.642	0.2378
559.744	0.1252		559.959	0.2378
560.058	0.1249		560.273	0.2378
560.215	0.1249		560.592	0.2378
560.69	0.1252		560.906	0.2378
561.003	0.1252		561.225	0.2378
561.317	0.1252		561.539	0.2381
561.631	0.1249		561.853	0.2381
561.946	0.1252		562.172	0.2381
562.26	0.1249		562.486	0.2381
562.574	0.1249		562.8	0.2381
562.888	0.1249		563.113	0.2381
563.202	0.1249		563.432	0.2381
563.516	0.1249		563.746	0.2381
563.83	0.1249		564.06	0.2384
564.144	0.1249		564.217	0.2384
564.458	0.1249		564.531	0.2384
564.771	0.1249		564.849	0.2384
565.086	0.1249		565.163	0.2384
565.4	0.1249		565.477	0.2384
565.713	0.1249		565.791	0.2384
566.027	0.1249		566.105	0.2384
566.341	0.1249		566.419	0.2384
566.655	0.1249		566.736	0.239
566.974	0.1249		567.05	0.239
567.131	0.1249		567.365	0.239
567.605	0.1249		567.678	0.239
567.919	0.1246		567.992	0.239
568.233	0.1249		568.306	0.239
568.552	0.1249		568.463	0.239
568.865	0.1246		568.938	0.2393
569.183	0.1249		569.252	0.2393
569.497	0.1246		569.566	0.2393
569.81	0.1246		569.88	0.2393
570.125	0.1246		570.194	0.2393
570.282	0.1246		570.511	0.2393
570.595	0.1246		570.825	0.2396
570.91	0.1246		571.142	0.2393
571.223	0.1246		571.456	0.2396
571.537	0.1246		571.77	0.2396
571.851	0.1246		572.084	0.2396
572.165	0.1246		572.397	0.2396
572.479	0.1246		572.711	0.2396
572.792	0.1246		573.029	0.2396
573.106	0.1246		573.347	0.24
573.421	0.1246		573.661	0.24
573.734	0.1246		573.975	0.24
574.048	0.1246		574.289	0.24
574.362	0.1246		574.603	0.24
574.675	0.1246		574.916	0.24
574.99	0.1246		575.23	0.24
575.303	0.1246		575.544	0.2403
575.617	0.1246		575.858	0.24
575.931	0.1246		576.172	0.2403
576.245	0.1246		576.486	0.2403
576.559	0.1246		576.799	0.2403
576.873	0.1246		577.113	0.2403
577.187	0.1246		577.427	0.2403
577.501	0.1243		577.584	0.2403
577.658	0.1243		577.897	0.2403
578.133	0.1246		578.211	0.2403
578.447	0.1243		578.525	0.2403
578.761	0.1243		578.839	0.2406
579.075	0.1246		579.153	0.2406
579.389	0.1243		579.31	0.2406
579.703	0.1243		579.786	0.2406
580.016	0.1246		580.1	0.2406
580.334	0.1243		580.413	0.2406
580.648	0.1243		580.727	0.2409
580.961	0.1243		581.042	0.2409
581.275	0.1243		581.356	0.2409
581.589	0.1243		581.673	0.2409
581.903	0.1243		581.987	0.2409
582.217	0.1243		582.3	0.2409
582.531	0.1243		582.615	0.2409
582.844	0.1243		582.928	0.2409
583.158	0.1243		583.243	0.2412
583.472	0.1243		583.557	0.2412
583.786	0.1243		583.872	0.2412
584.1	0.1243		584.186	0.2412
584.414	0.1243		584.499	0.2412
584.727	0.1243		584.813	0.2412
585.041	0.1243		585.127	0.2412
585.198	0.1243		585.441	0.2412
585.512	0.124		585.754	0.2415
585.825	0.1243		586.068	0.2415
586.14	0.1243		586.382	0.2415
586.454	0.124		586.696	0.2415
586.768	0.124		587.012	0.2415
587.082	0.124		587.326	0.2415
587.395	0.124		587.64	0.2418
587.71	0.124		587.954	0.2418
588.024	0.124		588.267	0.2415
588.338	0.124		588.581	0.2418
588.494	0.124		588.895	0.2418
588.969	0.124		589.209	0.2418
589.283	0.124		589.523	0.2418
589.597	0.124		589.84	0.2418
589.911	0.124		590.157	0.2421
590.225	0.124		590.471	0.2418
590.538	0.124		590.784	0.2421
590.853	0.124		590.941	0.2421
591.17	0.124		591.258	0.2421
591.484	0.124		591.576	0.2421
591.797	0.124		591.892	0.2421
592.112	0.124		592.206	0.2424
592.426	0.124		592.525	0.2424
592.739	0.1237		592.843	0.2421
593.053	0.1237		593.157	0.2424
593.367	0.124		593.471	0.2424
593.681	0.1237		593.785	0.2424
593.995	0.1237		594.099	0.2424
594.309	0.1237		594.413	0.2424
594.623	0.1237		594.73	0.2427
594.936	0.1237		595.044	0.2427
595.252	0.1237		595.358	0.2427
595.567	0.1237		595.679	0.2427
595.885	0.1237		595.994	0.2427
596.199	0.1237		596.307	0.2427
596.513	0.1237		596.621	0.2427
596.826	0.1237		596.937	0.2427
597.14	0.1237		597.251	0.2427
597.456	0.1237		597.565	0.2431
597.775	0.1237		597.88	0.2427
598.089	0.1237		598.194	0.2431
598.403	0.1237		598.508	0.2431
598.56	0.1237		598.822	0.2431
598.874	0.1237		599.136	0.2431
599.031	0.1237		599.45	0.2431
599.506	0.1237		599.763	0.2431
599.82	0.1237		600.077	0.2434
600.134	0.1237		600.39	0.2431
600.447	0.1237		600.709	0.2431
600.762	0.1237		601.023	0.2431
601.076	0.1237		601.337	0.2434
601.39	0.1234		601.651	0.2434
601.703	0.1237		601.965	0.2434
602.017	0.1237		602.279	0.2434
602.331	0.1234		602.593	0.2434
602.65	0.1234		602.754	0.2434
602.963	0.1237		603.068	0.2437
603.277	0.1237		603.385	0.2437
603.596	0.1234		603.698	0.2437
603.91	0.1237		604.016	0.2437
604.224	0.1234		604.33	0.2437
604.538	0.1234		604.644	0.2437
604.852	0.1234		604.959	0.2437
605.165	0.1234		605.273	0.2437
605.479	0.1234		605.587	0.2437
605.792	0.1234		605.9	0.244
606.106	0.1234		606.214	0.2437
606.263	0.1234		606.528	0.244
606.738	0.1234		606.842	0.244
607.051	0.1234		607.156	0.244
607.365	0.1234		607.47	0.244
607.679	0.1234		607.783	0.244
607.992	0.1234		608.097	0.244
608.306	0.1231		608.411	0.244
608.619	0.1234		608.726	0.244
608.932	0.1231		609.039	0.2443
609.245	0.1231		609.353	0.2443
609.559	0.1231		609.667	0.2443
609.715	0.1231		609.981	0.2443
610.188	0.1231		610.296	0.2443
610.502	0.1231		610.61	0.2443
610.815	0.1231		610.767	0.2443
611.128	0.1231		611.242	0.2443
611.441	0.1231		611.556	0.2443
611.755	0.1231		611.87	0.2446
612.068	0.1231		612.184	0.2446
612.381	0.1231		612.498	0.2446
612.695	0.1231		612.812	0.2446
613.008	0.1228		613.126	0.2446
613.322	0.1231		613.439	0.2446
613.483	0.1231		613.753	0.2446
613.796	0.1228		614.071	0.2446
614.11	0.1228		614.385	0.2449
614.424	0.1228		614.699	0.2449
614.738	0.1228		615.013	0.2449
615.056	0.1228		615.327	0.2449
615.369	0.1228		615.641	0.2449
615.684	0.1228		615.955	0.2449
615.998	0.1228		616.268	0.2449
616.315	0.1228		616.582	0.2449
616.63	0.1228		616.739	0.2449
616.946	0.1228		617.053	0.2452
617.26	0.1228		617.369	0.2452
617.574	0.1228		617.683	0.2452
617.892	0.1228		617.996	0.2452
618.206	0.1228		618.31	0.2452
618.52	0.1228		618.624	0.2452
618.834	0.1228		618.938	0.2452
619.148	0.1228		619.252	0.2452
619.462	0.1228		619.566	0.2452
619.776	0.1225		619.88	0.2455
620.091	0.1225		620.193	0.2455
620.247	0.1225		620.507	0.2455
620.723	0.1228		620.822	0.2455
[truncated: 1,579 more rows]

## Sheet: Figure 2e
X	Y	CE
1	880	96.1
2	882	100.1
3	886.09	99.2
4	880.542	98.2
5	897.43	99.1
6	896.039	99.2
7	892.293	99.2
8	888.493	99.6
9	888.919	99.7
10	888.783	99.1
11	886.635	99.3
12	888.118	99.3
13	886.003	99.1
14	885.984	99.2
15	886.333	99.3
16	887.574	99.1
17	887.744	99.1
18	889.078	99.1
19	890.112	99.1
20	888.878	98.8
21	888.539	99.2
22	889.507	99.2
23	891.512	99.2
24	891.37	99
25	891.662	99.2
26	892.399	99.1
27	893.842	99.1
28	892.689	99
29	894.021	99.1
30	893.971	99.1
31	895.446	99
32	895.176	99.1
33	895.015	98.9
34	893.074	98.8
35	893.933	99.5
36	894.178	98.9
37	895.426	99
38	894.017	99.1
39	896.924	99.2
40	895.282	99
41	897.641	99.2
42	898.008	99.1
43	899.135	99.1
44	900.497	98.8
45	898.104	99.1
46	900.568	99.3
47	900.806	98.8
48	901.955	99.3
49	904.103	98.9
50	902.979	98.9
51	902.944	99.1
52	903.136	99
53	904.244	99.1
54	904.715	99.2
55	905.66	99.2
56	908.154	99
57	905.758	98.9
58	906.892	99.1
59	905.557	98.9
60	905.844	99
61	904.359	99
62	904.424	99.1
63	904.692	99
64	904.565	99.2
65	904.381	98.9
66	904.464	99.1
67	903.095	99.1
68	904.537	99.1
69	904.83	99
70	903.129	99.1
71	904.293	99.1
72	907.324	99.3
73	908.039	98.9
74	906.994	99.1
75	908.552	99
76	906.941	99.1
77	908.446	98.9
78	908.43	99.2
79	908.382	98.9
80	907.078	99.1
81	908.501	98.9
82	907.195	99.1
83	908.424	99
84	907.187	99.1
85	908.588	99
86	908.593	99.3
87	911.077	99.1
88	912.238	99
89	909.729	99
90	911.159	99.3
91	911.182	99
92	912.41	99.2
93	912.16	98.9
94	912.435	99
95	910.985	99.1
96	912.379	99
97	909.821	99
98	910.853	99.2
99	912.51	99.1
100	912.296	99
101	913.55	99.1
102	912.444	99
103	912.626	99.2
104	913.524	99.1
105	914.749	99.1
106	914.934	99.2
107	916.032	99
108	916.65	99.2
109	917.207	98.9
110	916.079	98.9
111	917.227	99.4
112	918.575	98.8
113	918.647	99.3
114	919.368	99
115	920.701	99.1
116	919.489	99.1
117	918.305	98.9
118	920.715	99.2
119	920.748	98.9
120	920.598	99.1
121	919.512	98.9
122	918.316	98.9
123	918.467	99.2
124	918.443	99.1
125	919.487	99.2
126	920.652	98.9
127	919.682	98.9
128	919.493	99.2
129	919.649	98.9
130	918.842	99.1
131	919.623	99.2
132	920.811	98.9
133	919.426	98.9
134	919.368	99
135	919.679	99.1
136	918.373	99
137	918.77	99
138	918.601	99.1
139	918.492	99.1
140	919.487	99
141	919.835	99.1
142	918.278	98.8
143	917.293	99.1
144	916.667	99.1
145	918.428	99.2
146	917.447	99
147	918.511	99.1
148	916.328	98.8
149	917.158	99.3
150	918.561	99
151	917.459	99
152	916.216	99
153	915.197	99.1
154	915.554	99
155	916.102	99.2
156	915.984	98.8
157	916.217	99.2
158	916.432	98.9
159	914.89	99
160	914.154	99
161	915.034	99
162	914.872	99.3
163	915.04	99
164	914.797	98.9
165	914.734	99.1
166	914.872	99
167	913.581	98.9
168	913.839	99.2
169	912.588	98.8
170	912.547	99
171	909.85	99
172	910.149	99.1
173	911.092	99.1
174	909.983	98.9
175	910.001	99.1
176	911.283	99.1
177	911.181	99
178	910.045	99
179	908.506	98.9
180	909.832	99.1
181	908.388	98.9
182	907.291	99.1
183	907.444	99
184	907.261	99.1
185	907.017	98.9
186	906.323	99
187	907.314	99.3
188	905.902	98.9
189	906.208	99.1
190	906.217	98.8
191	903.544	99.1
192	905.919	99.1
193	904.767	99
194	904.909	99
195	903.47	99.1
196	904.617	98.9
197	903.6	99.1
198	904.72	99
199	904.792	99
200	903.301	99.1
201	901.227	98.9
202	902.027	99.2
203	900.926	98.8
204	899.592	99.1
205	899.683	99.1
206	901.039	99
207	899.105	99
208	899.061	99
209	897.506	99.1
210	898.627	98.8
211	895.477	99
212	898.01	99.3
213	897.052	98.8
214	895.084	98.9
215	895.109	99.1
216	895.023	99.1
217	894.97	98.9
218	893.676	98.9
219	892.052	99.1
220	891.187	98.9
221	891.381	99.1
222	891.287	99.1
223	892.624	99.1
224	892.607	99
225	891.194	98.9
226	891.399	98.9
227	887.72	99
228	890.201	99.2
229	887.862	98.8
230	887.605	99.1
231	887.719	99.1
232	886.085	98.7
233	884.777	99.1
234	885.904	98.9
235	883.484	98.8
236	882.163	99.1
237	880.837	99.1
238	882.811	99.3
239	883.771	98.9
240	881.992	98.9
241	880.919	99.1
242	880.808	99.1
243	880.928	99.1
244	882.52	99
245	881.654	98.9
246	879.199	98.9
247	879.135	99.1
248	877.995	98.9
249	876.563	98.9
250	876.715	99.1
251	877.885	99.1
252	876.627	98.9
253	875.418	99.1
254	875.802	99
255	874.518	99
256	872.753	98.9
257	872.841	99.1
258	874.206	99.3
259	872.632	98.7
260	871.558	99
261	871.631	99.1
262	871.473	99.1
263	871.447	99
264	872.891	98.9
265	869.153	98.7
266	869.126	99.1
267	869.105	98.9
268	866.495	98.9
269	866.351	99
270	866.413	99.1
271	865.158	98.9
272	865.015	98.8
273	862.721	99.1
274	861.541	98.7
275	861.217	99.1
276	861.485	99.1
277	858.786	98.9
278	858.609	99.1
279	857.576	98.9
280	857.408	99
281	856.437	98.9
282	854.86	98.9
283	853.575	99
284	854.638	99.2
285	853.757	98.9
286	852.259	98.9
287	851.175	99
288	851.026	99
289	849.945	98.9
290	851.006	99.2
291	851.102	98.9
292	848.408	98.8
293	849.858	99.1
294	848.528	99
295	847.61	98.9
296	846.076	98.8
297	844.662	99.1
298	844.651	98.8
299	844.732	99.1
300	843.095	99
301	843.641	99.1
302	842.046	98.9
303	839.5	98.8
304	841.039	99
305	839.657	99.1

## Sheet: Figure 2f
50th			100th			150th			200th			250th			300th
X	Y		X	Y		X	Y		X	Y		X	Y		X	Y
0	0.1159		0	0.1159		0	0.1163		0	0.1212		0	0.1197		0	0.1246
1.279	0.1206		1.276	0.1206		1.146	0.1209		1.274	0.1212		1.274	0.124		1.277	0.1246
3.873	0.1234		3.831	0.1237		3.446	0.1237		3.864	0.1268		3.854	0.1268		3.879	0.1302
6.425	0.1274		6.385	0.1274		5.742	0.1262		6.432	0.1287		6.403	0.1308		6.462	0.1321
8.979	0.129		8.937	0.129		9.184	0.1293		8.981	0.1305		8.955	0.1324		9.015	0.1336
11.566	0.1302		11.491	0.1305		11.479	0.1308		11.531	0.133		11.507	0.1333		11.593	0.1361
14.156	0.1321		14.071	0.1324		13.775	0.1327		14.081	0.1339		14.058	0.1355		14.143	0.137
16.739	0.133		16.626	0.133		16.096	0.1336		16.632	0.1352		16.612	0.1361		16.693	0.1392
19.293	0.1342		19.179	0.1345		18.39	0.1342		19.217	0.1361		19.187	0.137		19.244	0.1398
21.874	0.1349		21.729	0.1349		21.872	0.1352		21.767	0.1367		21.74	0.1386		21.794	0.1404
24.464	0.1355		24.282	0.1355		24.208	0.1358		24.32	0.1383		24.33	0.1392		24.352	0.1423
27.042	0.1367		26.848	0.1367		26.504	0.1364		26.873	0.1386		26.882	0.1404		26.926	0.1429
29.599	0.1373		29.399	0.137		28.801	0.1373		29.424	0.1392		29.43	0.1414		29.479	0.1438
32.144	0.1383		31.989	0.1376		31.147	0.1383		31.975	0.1404		32.007	0.142		32.044	0.1454
34.694	0.1392		34.539	0.1392		34.596	0.1395		34.562	0.1411		34.597	0.1435		34.596	0.1463
37.245	0.1398		37.091	0.1398		36.897	0.1398		37.145	0.1426		37.15	0.1442		37.146	0.1482
39.797	0.1411		39.642	0.1407		39.192	0.1404		39.7	0.1432		39.702	0.1451		39.698	0.1491
42.383	0.1417		42.194	0.1414		41.488	0.1411		42.249	0.1438		42.256	0.1466		42.285	0.1504
44.938	0.1423		44.748	0.142		43.786	0.1426		44.802	0.1454		44.803	0.1476		44.835	0.1528
47.493	0.1438		47.32	0.1435		46.169	0.1432		47.353	0.146		47.39	0.1497		47.388	0.1544
50.042	0.1445		49.869	0.1442		49.616	0.1445		49.937	0.1469		48.667	0.1497		49.939	0.1559
52.592	0.1454		52.422	0.1451		51.915	0.1454		52.488	0.1488		51.22	0.1519		52.488	0.159
55.144	0.1469		54.977	0.1466		54.212	0.1463		55.032	0.1497		53.771	0.1531		55.075	0.1609
57.697	0.1479		57.529	0.1476		56.51	0.1469		57.584	0.151		56.319	0.1547		57.628	0.1625
59.012	0.1488		60.081	0.1485		58.843	0.1488		60.132	0.1535		58.871	0.1578		60.181	0.1656
62.844	0.1507		62.676	0.1504		61.186	0.15		62.685	0.1547		61.459	0.1594		62.735	0.1674
64.12	0.1519		65.226	0.1516		64.635	0.1522		65.281	0.1578		64.008	0.1609		65.285	0.1702
66.676	0.1528		67.774	0.1541		66.928	0.1535		67.836	0.1594		66.593	0.164		67.837	0.1714
69.226	0.1541		70.331	0.1553		69.228	0.1547		70.392	0.1609		69.149	0.1656		70.422	0.1727
71.777	0.1572		72.881	0.1569		71.526	0.1563		72.946	0.1637		71.701	0.1683		72.974	0.1752
74.327	0.1584		75.435	0.1597		74.97	0.159		74.223	0.1637		74.286	0.1696		75.525	0.1761
76.879	0.1597		77.984	0.1609		77.268	0.1606		76.814	0.1665		76.876	0.1708		76.803	0.1773
79.473	0.1625		80.58	0.1621		79.607	0.1634		79.362	0.1677		79.428	0.173		80.629	0.1792
82.022	0.1637		83.133	0.1649		81.904	0.1646		81.954	0.169		81.981	0.1742		81.902	0.1792
84.578	0.1649		84.407	0.1649		84.201	0.1659		84.547	0.1711		84.566	0.1752		84.488	0.1811
87.134	0.1674		86.96	0.1671		86.501	0.1671		87.096	0.1721		87.123	0.177		87.042	0.182
89.689	0.1683		89.518	0.1683		89.942	0.1693		89.65	0.1742		89.735	0.178		89.595	0.1835
92.24	0.1702		92.073	0.1702		92.236	0.1702		92.207	0.1749		92.349	0.1795		92.143	0.1845
94.788	0.1708		94.624	0.1711		94.602	0.1721		94.762	0.1758		94.902	0.1804		94.699	0.1854
97.374	0.1718		97.247	0.1718		96.895	0.1727		97.335	0.1773		97.451	0.1814		97.249	0.1873
99.928	0.173		99.837	0.1733		99.189	0.1739		99.89	0.1783		100.059	0.1829		99.831	0.1882
102.48	0.1742		102.389	0.1742		102.628	0.1755		102.44	0.1789		102.613	0.1835		102.382	0.1891
105.039	0.1749		104.944	0.1752		104.928	0.1761		104.989	0.1804		105.195	0.1845		104.932	0.191
107.588	0.1764		107.497	0.1764		107.225	0.1767		107.543	0.1814		107.744	0.1863		107.486	0.1922
110.137	0.177		110.05	0.1773		109.521	0.1783		110.093	0.182		110.294	0.1869		110.036	0.1931
112.69	0.1776		112.631	0.178		111.859	0.1789		112.679	0.1835		112.845	0.1885		112.628	0.195
115.271	0.1792		115.181	0.1792		115.304	0.1804		115.231	0.1845		115.398	0.1894		115.183	0.1959
117.826	0.1798		117.729	0.1801		117.599	0.1814		117.78	0.1857		117.988	0.1904		117.738	0.1981
120.376	0.1814		120.284	0.1814		119.897	0.182		120.335	0.1866		120.54	0.1925		120.285	0.1987
122.929	0.182		122.834	0.1823		122.192	0.1826		122.889	0.1876		123.092	0.1931		122.831	0.1997
125.482	0.1829		125.384	0.1829		124.489	0.1842		125.476	0.1888		125.644	0.1941		125.455	0.2015
128.034	0.1842		127.983	0.1845		127.975	0.1857		128.027	0.1897		128.199	0.1956		128.034	0.2024
130.612	0.1851		130.538	0.1851		130.274	0.1863		130.583	0.1907		130.753	0.1966		130.585	0.2034
133.166	0.186		133.125	0.186		132.575	0.1873		133.132	0.1925		132.063	0.1975		133.166	0.2049
135.716	0.1876		135.674	0.1876		134.871	0.1879		135.716	0.1931		134.613	0.1981		135.718	0.2059
138.269	0.1882		138.227	0.1882		137.168	0.1888		138.294	0.1947		137.164	0.2		138.307	0.2074
140.816	0.1897		140.781	0.1897		140.614	0.1904		140.868	0.1956		139.712	0.2006		140.858	0.2083
143.37	0.1907		143.372	0.1907		142.912	0.1922		143.421	0.1966		142.263	0.2015		143.41	0.209
145.958	0.1919		145.921	0.1916		145.272	0.1931		145.969	0.1978		144.811	0.2031		145.96	0.2108
148.544	0.1935		148.474	0.1935		147.572	0.1938		148.518	0.1987		147.384	0.204		148.509	0.2114
151.132	0.1944		151.025	0.1941		149.866	0.1947		151.068	0.1993		149.935	0.2046		151.103	0.2124
153.68	0.195		153.578	0.195		152.164	0.1953		153.617	0.2009		152.483	0.2062		153.655	0.2136
156.23	0.1969		156.132	0.1966		155.652	0.1969		156.249	0.2018		155.031	0.2068		156.208	0.2142
157.508	0.1969		158.684	0.1975		157.993	0.1984		158.803	0.2031		157.583	0.2077		158.758	0.2148
160.061	0.1984		161.28	0.1984		160.314	0.1993		161.357	0.204		160.134	0.209		161.307	0.2164
162.613	0.1993		163.83	0.2		162.607	0.2003		163.935	0.2046		162.726	0.2099		163.858	0.217
165.165	0.2009		166.378	0.2009		164.906	0.2009		165.21	0.2052		165.277	0.2111		166.446	0.2179
167.745	0.2015		168.932	0.2024		168.38	0.2024		167.792	0.2062		167.83	0.2117		167.722	0.2179
170.292	0.2024		171.485	0.2031		170.675	0.2031		170.401	0.2074		170.38	0.2127		171.552	0.2192
172.843	0.204		174.033	0.204		172.973	0.2046		173.01	0.208		172.933	0.2139		172.827	0.2198
175.395	0.2046		175.308	0.2046		175.289	0.2055		175.561	0.2086		175.523	0.2142		175.374	0.2201
177.946	0.2055		177.898	0.2055		177.586	0.2062		178.109	0.2105		178.077	0.2148		177.965	0.2214
180.498	0.2071		180.45	0.2068		181.024	0.2077		180.657	0.2111		180.633	0.2161		180.516	0.222
183.049	0.2077		183.003	0.2077		183.322	0.2083		183.206	0.2124		183.191	0.2167		183.065	0.2223
185.641	0.2083		185.562	0.2083		185.62	0.209		185.758	0.213		185.744	0.2173		185.616	0.2232
188.194	0.2102		188.116	0.2099		187.919	0.2105		188.341	0.2136		188.33	0.2183		188.163	0.2238
190.746	0.2108		190.67	0.2108		190.257	0.2111		190.893	0.2145		190.883	0.2189		190.72	0.2248
193.295	0.2121		193.221	0.2121		192.555	0.2117		193.442	0.2152		193.439	0.2198		193.296	0.2251
195.848	0.2127		195.819	0.2127		196.003	0.213		195.996	0.2158		195.991	0.2204		195.847	0.2257
198.399	0.2133		198.373	0.2133		198.298	0.2136		198.548	0.2167		198.542	0.2207		198.398	0.2266
200.982	0.2145		200.922	0.2142		200.593	0.2142		201.128	0.2173		201.096	0.2217		200.947	0.2272
203.533	0.2148		203.474	0.2148		202.89	0.2152		203.68	0.2179		203.689	0.2223		203.498	0.2279
206.083	0.2155		206.024	0.2155		205.21	0.2158		206.233	0.2189		206.242	0.2226		206.05	0.2285
208.638	0.2164		208.578	0.2164		208.709	0.217		208.788	0.2192		208.795	0.2235		208.624	0.2288
211.188	0.217		211.17	0.217		211.039	0.2173		211.34	0.2201		211.391	0.2238		211.177	0.2294
213.738	0.2176		213.723	0.2176		213.334	0.2179		213.891	0.2207		213.94	0.2248		213.728	0.23
216.29	0.2186		216.274	0.2183		215.631	0.2183		216.478	0.221		216.493	0.2251		216.282	0.2307
218.847	0.2189		218.823	0.2189		217.923	0.2192		219.029	0.222		219.075	0.2257		218.841	0.2313
221.428	0.2198		221.387	0.2198		221.394	0.2195		221.582	0.2223		221.627	0.2263		221.426	0.2319
223.976	0.2201		223.93	0.2201		223.733	0.2204		224.133	0.2229		224.178	0.2272		223.979	0.2322
226.523	0.2207		226.524	0.2207		226.032	0.221		226.686	0.2235		226.73	0.2276		226.57	0.2328
229.078	0.2214		229.078	0.2214		228.33	0.2214		229.268	0.2241		228.042	0.2279		229.211	0.2334
231.632	0.222		231.627	0.222		230.624	0.222		231.821	0.2248		230.594	0.2282		231.761	0.2338
234.181	0.2223		234.179	0.2223		234.069	0.2226		234.373	0.2251		233.178	0.2291		234.313	0.2347
236.729	0.2232		236.73	0.2232		236.368	0.2229		236.926	0.2254		235.728	0.2294		236.897	0.235
239.31	0.2235		239.279	0.2235		238.698	0.2238		239.474	0.2263		238.316	0.23		239.449	0.2356
241.86	0.2238		241.847	0.2241		240.995	0.2241		242.022	0.2266		240.866	0.2307		242.042	0.2359
244.41	0.2245		244.395	0.2245		243.291	0.2245		244.595	0.2272		243.415	0.231		244.592	0.2365
246.959	0.2251		246.947	0.2251		245.586	0.2248		247.144	0.2282		245.987	0.2316		247.144	0.2372
249.512	0.2257		249.501	0.2257		249.032	0.2257		249.696	0.2285		248.537	0.2319		249.694	0.2375
252.064	0.226		252.051	0.226		251.33	0.226		252.244	0.2288		251.091	0.2322		252.287	0.2381
254.618	0.2263		254.642	0.2263		253.663	0.2266		254.794	0.2294		253.644	0.2331		254.841	0.2387
257.213	0.2272		257.236	0.2272		255.998	0.2272		257.344	0.2297		256.198	0.2334		257.398	0.239
259.8	0.2276		259.82	0.2276		258.295	0.2276		258.619	0.2303		258.751	0.2338		258.674	0.2396
261.075	0.2279		262.37	0.2282		261.74	0.2285		261.214	0.2307		261.332	0.2347		261.224	0.24
263.624	0.2285		264.919	0.2288		264.036	0.2288		263.767	0.2313		263.887	0.235		263.778	0.2406
266.176	0.2288		267.473	0.2291		266.337	0.2291		266.316	0.2316		266.436	0.2356		266.356	0.2412
268.789	0.2294		270.02	0.2297		268.629	0.2297		268.869	0.2319		268.988	0.2359		268.902	0.2415
271.342	0.2297		272.567	0.23		270.947	0.23		271.456	0.2325		271.539	0.2362		271.455	0.2421
273.918	0.2303		273.885	0.2303		274.393	0.2307		274.011	0.2328		274.086	0.2372		274.003	0.2424
276.467	0.2307		275.162	0.2303		276.691	0.2313		276.589	0.2334		276.673	0.2375		276.557	0.2431
279.023	0.231		279.004	0.231		278.988	0.2316		279.142	0.2341		279.227	0.2378		279.142	0.2437
[truncated: 482 more rows]

## Sheet: Figure 3a
	--	--	CE
1	835.545	789.478	94.4866
[truncated: 91 more rows]

[truncated: 13 more sheets: Figure 3b, Figure 3c, Figure 3d, Figure 3e, Figure 4, Figure 5, Figure 6b, Figure 6e, Figure 6h, Figure 7b, Figure 7c, Figure 7d, Figure 7e]
